# Supplementary material for: Use of Contraception and Attitudes towards Contraceptive Use in Swedish Women - A Nationwide Survey
Source: PLoS One. 2015 May 20;10(5):e0125990. doi: 10.1371/journal.pone.0125990 (PMC4439158; doi:10.1371/journal.pone.0125990)
Supplement: S1 Database — (XLSX) [file pone.0125990.s005.xlsx]

## Sheet: Data
INTNR	INTERNR	MG	INTTIME	SCRCNT	STIME	S1	S2	S3	S4	S5	S6	S7	S8	S9/10	Q1	Q2	Q3a Metod_hormonspiral och/eller Mirena	Q3a Metod kopparspiral	Q3a Metod_4_p-pruta och/eller Depo-Provera	Q3a Metod_6_minipiller och/eller Mini-Pe,Exlutena	Q3a Metod_p-piller utan östro och/eller Cerazette, Desogesrel,Gestrina	Q3a Metod13_p-stav och/eller Implanon, Nexplanon	Q3a Metod p-piller	Q3a Metod_32_p-plåster och/eller Evra	Q3a Metod_34_p-ring och/eller NuvaRing	Q3a Metod_kondom	Q3a Metod_pessar	Q3a Metod avbrutet samlag	Q3a Metod spiral ospecifiserat	Q3a Metod säkra perioder	Q3a Metod sterilisering	Q3a Metod akut p-piller	Q3a Metod other	Q3a_1	Q3a_2	Q3a_3	Q3a_4	Q3a_5	Q3a_6	Q3a_7	Q3a_8	Q3a_9	Q3a_10	Q3a_11	Q3a_12	Q3a_13	Q3a_14	Q3a_15	Q3a_16
10000006	00091786	användare (n=721)	851	69	201305081621	2	1974	2	1	43348	4	1	13	3	1		1	1	0	0	0	1	1	0	0	0	0	0	0	0	0	0	0	1	0	1	0	0	0	0	0	0	0	0	0	1	0	1	0
10000007	00005789	användare (n=721)	1054	70	201304231716	2	1974	2	1	11340	4	1	13	1	1		1	1	0	1	1	0	1	0	1	1	0	0	0	0	0	0	0	1	0	1	0	0	1	0	0	1	0	0	0	0	0	1	0
10000009	00091867	användare (n=721)	1181	74	201304291707	2	1976	1	2	41232	4	1	12	1	1		1	1	0	0	0	1	1	0	0	0	0	0	0	0	0	0	0	1	0	1	0	0	0	0	0	0	0	0	0	1	0	1	0
10000010	00091867	användare (n=721)	1315	74	201304301549	2	1978	5	1	15173	2	3	6	1	1		1	1	1	1	0	1	1	0	0	0	0	0	0	0	0	0	0	1	0	1	1	0	1	0	0	0	0	0	0	1	0	1	0
10000017	00005779	ej användare (n=280)	618	48	201304231820	2	1980	7	2	22228	4	4	1	1	3	1	0	0	0	0	0	0	1	0	0	1	0	0	0	0	0	0	0	0	0	0	0	0	0	0	0	0	0	0	0	0	0	1	0
10000020	00091579	användare (n=721)	1292	60	201304251724	2	1964	1	3	81962	3	1	9	1	1		1	0	0	0	0	0	1	0	0	1	0	0	0	0	0	0	0	1	0	0	0	0	0	0	0	0	0	0	0	0	0	1	0
10000023	00091179	ej användare (n=280)	675	69	201304291834	2	1972	2	2	72353	4	1	11	1	3	8	1	1	0	0	0	1	1	0	0	0	0	0	0	0	0	0	0	1	0	1	0	0	0	0	0	0	0	0	0	1	0	1	0
10000025	00005564	användare (n=721)	704	76	201304252021	2	1978	1	2	15593	4	1	12	3	1		1	1	1	0	0	1	1	0	0	1	0	0	0	0	0	0	0	1	0	1	1	0	0	0	0	0	0	0	0	1	0	1	0
10000040	00005644	ej användare (n=280)	706	47	201304231720	2	1993	5	1	21361	2	5	14	3	3	1	0	0	0	0	0	0	1	0	0	0	0	0	0	0	0	0	0	0	0	0	0	0	0	0	0	0	0	0	0	0	0	1	0
10000042	00091179	ej användare (n=280)	1137	68	201304301839	2	1982	2	2	78443	4	2	12	1	3	12	1	1	0	1	0	0	1	0	0	1	1	0	0	0	0	0	0	1	0	1	0	0	1	0	0	0	0	0	0	0	0	1	0
10000055	00091225	användare (n=721)	1533	72	201305031608	2	1993	2	3	24297	2	2	14	1	1		1	0	1	0	1	1	1	1	0	1	1	0	0	0	0	0	0	1	0	0	1	0	0	0	0	1	0	0	0	1	0	1	0
10000056	00091579	användare (n=721)	1200	75	201305022008	2	1970	1	2	29194	2	1	10	1	1		1	1	1	0	0	0	1	0	0	1	1	0	0	0	0	1	0	1	0	1	1	0	0	0	0	0	0	0	0	0	0	1	0
10000058	00005768	användare (n=721)	871	75	201304231722	2	1983	1	2	24755	4	1	12	1	1		0	0	1	0	0	0	1	0	0	1	0	0	0	0	0	0	0	0	0	0	1	0	0	0	0	0	0	0	0	0	0	1	0
10000061	00005678	ej användare (n=280)	958	58	201304231722	2	1986	1	2	54492	4	1	14	1	3	2	1	0	0	0	0	0	1	0	0	1	0	0	0	0	0	0	0	1	0	0	0	0	0	0	0	0	0	0	0	0	0	1	0
10000062	00005779	användare (n=721)	916	69	201304292006	2	1973	2	1	74691	2	1	13	4	1		1	1	0	0	0	0	1	0	0	1	1	0	0	0	0	0	0	1	0	1	0	0	0	0	0	0	0	0	0	0	0	1	0
10000068	00091867	ej användare (n=280)	787	58	201304301535	2	1997	5	2	44353	1	5	14	1	3	1	0	1	0	0	0	0	1	0	0	0	0	0	0	0	0	0	0	0	0	1	0	0	0	0	0	0	0	0	0	0	0	1	0
10000070	00091222	användare (n=721)	789	73	201305011614	2	1974	1	2	81154	2	1	11	1	1		1	1	1	0	0	0	0	0	0	1	0	0	0	0	0	0	0	1	0	1	1	0	0	0	0	0	0	0	0	0	0	0	0
10000071	00005521	ej användare (n=280)	966	69	201304231726	2	1980	2	2	60595	4	1	10	1	3	2	0	0	0	0	0	0	1	0	0	0	0	0	0	0	0	0	0	0	0	0	0	0	0	0	0	0	0	0	0	0	0	1	0
10000074	00005669	användare (n=721)	1146	69	201304231726	2	1995	5	4	82071	2	5	14	1	1		0	0	0	0	0	0	1	0	0	0	0	0	0	0	0	0	0	0	0	0	0	0	0	0	0	0	0	0	0	0	0	1	0
10000080	00005669	ej användare (n=280)	987	68	201304231939	2	1990	9	1	12571	2	2	12	1	3	2	1	1	1	1	0	0	1	1	1	1	1	0	0	0	0	0	0	1	0	1	1	0	1	0	0	0	0	0	0	0	0	1	0
10000085	00005779	ej användare (n=280)	945	58	201304231730	2	1984	2	2	70370	4	4	13	3	3	1	0	0	0	0	0	0	1	0	0	0	0	0	0	0	0	0	0	0	0	0	0	0	0	0	0	0	0	0	0	0	0	1	0
10000086	00004350	användare (n=721)	930	69	201304251729	2	1972	1	2	88191	2	1	12	1	1		0	0	0	0	0	1	1	0	0	1	1	0	1	0	1	0	0	0	0	0	0	0	0	0	0	0	0	0	0	1	0	1	0
10000092	00005352	användare (n=721)	1216	74	201304241707	2	1981	2	2	50636	3	4	9	3	1		0	0	1	0	0	0	1	1	0	0	0	0	0	0	0	0	0	0	0	0	1	0	0	0	0	0	0	0	0	0	0	1	0
10000099	00005863	ej användare (n=280)	804	63	201304292011	2	1988	5	1	12575	4	2	9	3	3	13	1	1	0	0	0	1	1	0	0	0	0	0	0	0	0	0	0	1	0	1	0	0	0	0	0	0	0	0	0	1	0	1	0
10000100	00091867	ej användare (n=280)	1246	57	201305021857	2	1965	1	2	7596	4	1	12	1	3	3	1	1	0	0	0	0	1	0	0	0	0	0	0	0	0	0	0	1	0	1	0	0	0	0	0	0	0	0	0	0	0	1	0
10000101	00005692	användare (n=721)	926	70	201304261529	2	1987	1	3	78330	2	2	12	1	1		1	0	0	1	0	0	1	0	0	0	0	0	0	0	0	0	0	1	1	0	0	0	1	0	0	0	0	0	0	0	0	1	0
10000105	00091786	användare (n=721)	1081	78	201304291709	2	1982	1	2	53137	1	1	10	1	1		1	1	0	1	0	1	1	1	0	0	0	0	0	0	0	0	0	1	0	1	0	0	1	0	0	0	0	0	0	1	0	1	0
10000106	00091179	användare (n=721)	654	59	201305061940	2	1966	1	2	24233	4	4	13	1	1		1	1	0	0	0	0	1	0	0	0	0	0	0	0	0	0	0	1	0	1	0	0	0	0	0	0	0	0	0	0	0	1	0
10000110	00005644	ej användare (n=280)	1123	72	201304231736	2	1976	2	3	92293	4	1	14	2	3	2	1	0	0	1	0	1	1	0	0	1	1	0	0	0	0	0	0	1	0	0	0	0	1	0	0	0	0	0	0	1	0	1	0
10000111	00091184	användare (n=721)	833	70	201305011618	2	1977	1	3	91432	2	1	10	1	1		1	1	0	1	0	1	0	0	0	0	0	0	0	0	0	0	0	1	0	1	0	0	1	0	0	0	0	0	0	1	0	0	0
10000112	00004367	användare (n=721)	1000	57	201304231736	2	1964	3	1	43640	2	1	14	4	1		0	1	0	0	0	0	1	0	0	1	0	0	0	0	1	0	0	0	0	1	0	0	0	0	0	0	0	0	0	0	0	1	0
10000113	00091577	användare (n=721)	720	69	201305011631	2	1979	1	2	93193	2	1	11	1	1		1	1	0	1	0	0	1	0	0	0	0	0	0	0	0	0	0	1	0	1	0	0	1	0	0	0	0	0	0	0	0	1	0
10000115	00005789	ej användare (n=280)	848	70	201304231738	2	1964	2	1	13160	4	1	13	1	3	13	1	0	0	1	1	1	1	0	0	1	1	0	0	0	0	0	0	1	0	0	0	0	1	0	0	1	0	0	0	1	0	1	0
10000117	00005830	användare (n=721)	871	70	201304252025	2	1965	1	3	62458	2	1	9	1	1		1	0	0	0	0	0	1	0	0	1	0	0	0	0	0	0	0	1	0	0	0	0	0	0	0	0	0	0	0	0	0	1	0
10000119	00005452	användare (n=721)	726	70	201305062033	2	1978	1	2	44270	3	1	13	1	1		0	1	0	0	0	0	1	0	1	1	0	0	0	0	0	0	0	0	0	1	0	0	0	0	0	0	0	0	0	0	0	1	0
10000123	00005692	användare (n=721)	801	61	201305062033	2	1983	2	1	46116	4	4	8	1	1		1	1	0	0	0	1	1	0	0	1	0	0	0	0	0	0	0	1	0	1	0	0	0	0	0	0	0	0	0	1	0	1	0
10000128	00091786	användare (n=721)	910	73	201305031541	2	1988	1	2	75333	2	4	9	1	1		1	1	0	1	0	1	1	0	0	0	0	0	0	0	0	0	0	1	0	1	0	0	1	0	0	0	0	0	0	1	0	1	0
10000130	00091222	användare (n=721)	748	69	201305011452	2	1973	2	3	83692	2	1	14	1	1		1	0	0	1	0	0	1	0	0	1	1	0	0	0	0	0	0	1	0	0	0	0	1	0	0	0	0	0	0	0	0	1	0
10000131	00091225	användare (n=721)	1419	81	201305072046	2	1975	1	1	52737	4	1	11	1	1		1	1	0	0	1	0	1	0	0	1	0	0	0	0	0	0	0	1	0	1	0	0	0	0	0	1	0	0	0	0	0	1	0
10000136	00005768	användare (n=721)	640	73	201304232059	2	1972	1	2	61633	4	1	11	1	1		0	1	0	0	0	1	1	0	0	1	0	0	0	0	0	0	0	0	0	1	0	0	0	0	0	0	0	0	0	1	0	1	0
10000139	00091184	användare (n=721)	825	71	201304241924	2	1977	9	2	31172	3	1	11	1	1		1	1	1	0	0	1	1	0	0	1	1	0	0	0	0	0	0	1	0	1	1	0	0	0	0	0	0	0	0	1	0	1	0
10000141	00005244	ej användare (n=280)	900	69	201304251730	2	1981	2	3	21295	4	1	13	1	3	2.7	1	1	0	1	0	1	1	0	0	1	0	0	0	0	0	0	0	1	0	1	0	0	1	0	0	0	0	0	0	1	0	1	0
10000142	00091155	användare (n=721)	808	71	201304231740	2	1994	5	2	95434	1	5	14	1	1		1	0	0	1	0	1	1	0	0	0	0	0	0	0	0	0	0	1	0	0	0	0	1	0	0	0	0	0	0	1	0	1	0
10000146	00005452	användare (n=721)	860	69	201304231743	2	1975	1	2	28060	2	1	10	1	1		0	1	1	0	0	1	1	0	1	1	1	0	0	0	0	0	0	0	0	1	1	0	0	0	0	0	0	0	0	1	0	1	0
10000161	00091582	användare (n=721)	1137	74	201304291637	2	1973	5	2	55628	2	1	10	3	1		1	1	1	0	0	1	1	0	0	0	0	0	0	0	0	0	0	1	0	1	1	0	0	0	0	0	0	0	0	1	0	1	0
10000167	00005768	ej användare (n=280)	794	71	201304231747	2	1986	10	4	57738	2	1	8	1	3	2	0	1	0	0	0	1	1	1	0	0	0	1	0	0	0	0	0	0	0	1	0	0	0	0	0	0	0	0	0	1	0	1	0
10000170	00091867	ej användare (n=280)	979	49	201304241856	2	1987	7	2	70211	4	4	2	1	3	1	1	0	0	0	0	0	1	0	0	0	0	0	0	0	0	0	0	1	0	0	0	0	0	0	0	0	0	0	0	0	0	1	0
10000171	00091786	användare (n=721)	834	62	201304231746	2	1964	1	2	98131	2	1	13	1	1		1	1	1	0	0	1	1	0	0	0	0	0	0	0	0	0	0	1	0	1	1	0	0	0	0	0	0	0	0	1	0	1	0
10000175	00005970	användare (n=721)	1149	75	201304241709	2	1980	2	1	41129	4	1	10	2	1		1	1	0	1	0	1	1	0	0	1	1	0	0	0	0	0	0	1	0	1	0	0	1	0	0	0	0	0	0	1	0	1	0
10000176	00091577	användare (n=721)	1136	61	201305011758	2	1981	5	2	90340	4	2	11	2	1		1	1	0	0	0	1	1	0	0	0	0	0	0	0	0	0	0	1	0	1	0	0	0	0	0	0	0	0	0	1	0	1	0
10000177	00091162	användare (n=721)	1083	71	201304231746	2	1995	5	3	89051	1	5	9	2	1		0	0	0	0	0	0	1	0	0	0	0	0	0	0	0	0	0	0	0	0	0	0	0	0	0	0	0	0	0	0	0	1	0
10000178	00005678	användare (n=721)	1330	74	201304231820	2	1983	1	1	41661	4	2	10	1	1		1	1	0	0	0	1	1	0	1	1	1	0	0	0	0	0	0	1	0	1	0	0	0	0	0	0	0	0	0	1	0	1	0
10000187	00091191	användare (n=721)	1055	69	201304231748	2	1996	5	2	59352	2	5	14	1	1		0	0	0	1	0	1	1	1	1	1	0	0	0	0	0	0	0	0	0	0	0	0	1	0	0	0	0	0	0	1	0	1	0
10000190	00005678	användare (n=721)	973	75	201304231748	2	1991	1	3	60362	2	2	9	1	1		1	1	1	0	0	1	1	1	0	1	0	0	0	0	0	0	0	1	0	1	1	0	0	0	0	0	0	0	0	1	0	1	0
10000197	00091577	användare (n=721)	969	68	201304231749	2	1992	1	2	59350	2	5	14	1	1		0	0	1	0	0	0	1	0	0	0	0	0	0	0	0	0	0	0	0	0	1	0	0	0	0	0	0	0	0	0	0	1	0
10000202	00091579	användare (n=721)	817	62	201304291937	2	1995	5	2	95441	1	5	14	1	1		0	0	0	0	0	1	1	1	0	1	0	0	0	0	0	0	0	0	0	0	0	0	0	0	0	0	0	0	0	1	0	1	0
10000206	00005296	användare (n=721)	1048	71	201304261500	2	1990	5	1	41306	2	2	14	1	1		1	1	1	0	0	1	0	0	0	1	0	0	0	0	0	0	0	1	0	1	1	0	0	0	0	0	0	0	0	1	0	0	0
10000208	00091867	ej användare (n=280)	1006	58	201304261654	2	1991	5	2	53431	2	5	12	1	3	1	0	1	0	0	0	1	1	0	0	0	0	0	0	0	0	0	0	0	0	1	0	0	0	0	0	0	0	0	0	1	0	1	0
10000213	00091579	användare (n=721)	1341	78	201304261920	2	1992	5	2	86240	1	1	14	1	1		1	1	0	1	0	1	1	0	1	0	0	0	0	0	0	0	0	1	0	1	0	0	1	0	0	0	0	0	0	1	0	1	0
10000216	00091582	användare (n=721)	732	59	201304261655	2	1967	2	3	31245	4	1	13	1	1		1	1	1	0	0	0	1	0	0	1	1	0	0	0	0	0	0	1	0	1	1	0	0	0	0	0	0	0	0	0	0	1	0
10000218	00004367	användare (n=721)	973	76	201304231820	2	1965	1	3	69676	2	3	12	1	1		0	0	0	0	0	0	1	0	0	1	1	1	0	0	0	1	0	0	0	0	0	0	0	0	0	0	0	0	0	0	0	1	0
10000219	00005779	ej användare (n=280)	731	57	201304291949	2	1971	9	2	49837	2	1	8	1	3	3	1	1	1	0	0	0	1	0	0	1	1	0	0	0	0	0	0	1	0	1	1	0	0	0	0	0	0	0	0	0	0	1	0
10000225	00005398	användare (n=721)	1031	70	201304251758	2	1984	2	2	60222	4	6	10	1	1		0	0	1	0	0	0	1	1	1	1	0	0	0	0	0	0	0	0	0	0	1	0	0	0	0	0	0	0	0	0	0	1	0
10000232	00091582	ej användare (n=280)	884	48	201304261922	2	1997	5	2	45140	5	5	14	1	3	1	1	1	0	0	0	0	1	0	0	1	0	0	0	0	0	1	0	1	0	1	0	0	0	0	0	0	0	0	0	0	0	1	0
10000245	00005836	användare (n=721)	733	70	201304291856	2	1996	5	2	59591	1	5	14	1	1		0	0	0	0	0	0	0	0	0	0	0	0	0	0	0	0	0	0	0	0	0	0	0	0	0	0	0	0	0	0	0	0	0
10000246	00005399	ej användare (n=280)	594	58	201304261701	2	1995	5	2	9999	1	5	14	1	3	13	0	0	0	0	0	0	1	0	0	1	0	0	0	0	0	0	0	0	0	0	0	0	0	0	0	0	0	0	0	0	0	1	0
10000249	00005296	användare (n=721)	889	71	201304261702	2	1990	1	1	41870	2	6	9	1	1		0	0	1	0	0	1	1	1	0	1	0	0	0	0	0	0	0	0	0	0	1	0	0	0	0	0	0	0	0	1	0	1	0
10000253	00091579	användare (n=721)	921	61	201304261859	2	1986	1	1	17067	2	2	11	1	1		0	0	0	1	0	1	1	0	0	1	1	0	0	0	0	0	0	0	0	0	0	0	1	0	0	0	0	0	0	1	0	1	0
10000255	00091179	användare (n=721)	660	70	201305061842	2	1976	2	3	57491	4	1	12	1	1		1	1	0	0	0	1	1	0	0	0	0	0	0	0	0	0	0	1	0	1	0	0	0	0	0	0	0	0	0	1	0	1	0
10000257	00005585	användare (n=721)	1142	70	201304261702	2	1982	1	2	89395	4	4	9	1	1		0	0	1	0	0	0	1	0	0	1	0	0	1	0	0	0	0	0	0	0	1	0	0	0	0	0	0	0	0	0	0	1	0
10000263	00091155	ej användare (n=280)	839	68	201304231821	2	1975	7	2	70373	2	2	14	1	3	2	1	0	0	0	0	1	1	0	0	0	0	0	0	0	0	0	0	1	0	0	0	0	0	0	0	0	0	0	0	1	0	1	0
10000265	00091786	användare (n=721)	921	72	201304232035	2	1967	1	1	11345	2	1	12	1	1		0	0	0	0	0	1	1	0	0	0	0	0	0	0	0	0	0	0	0	0	0	0	0	0	0	0	0	0	0	1	0	1	0
10000266	00091786	ej användare (n=280)	1046	67	201305081806	2	1965	2	1	18767	2	3	11	2	3	9	1	1	0	0	0	1	1	0	0	0	0	0	0	0	0	0	0	1	0	1	0	0	0	0	0	0	0	0	0	1	0	1	0
10000268	00091155	användare (n=721)	672	59	201304231923	2	1990	5	1	41872	2	4	6	1	1		1	0	0	1	0	0	1	1	0	1	0	0	0	0	0	0	0	1	0	0	0	0	1	0	0	0	0	0	0	0	0	1	0
10000269	00005863	användare (n=721)	1020	72	201304291736	2	1990	5	2	83135	4	4	4	1	1		1	1	0	0	0	1	1	0	0	0	0	0	0	0	0	0	0	1	0	1	0	0	0	0	0	0	0	0	0	1	0	1	0
10000272	00005788	ej användare (n=280)	1026	68	201304261526	2	1967	9	2	90433	1	1	11	1	3	3	0	1	0	0	0	1	1	0	0	1	1	0	0	0	0	0	0	0	0	1	0	0	0	0	0	0	0	0	0	1	0	1	0
10000274	00091191	användare (n=721)	1405	72	201304231822	2	1993	9	2	9999	2	5	14	1	1		0	1	0	0	0	1	1	0	0	0	0	0	0	0	0	0	0	0	0	1	0	0	0	0	0	0	0	0	0	1	0	1	0
10000276	00091222	användare (n=721)	1021	70	201304231822	2	1987	9	2	29131	1	4	14	1	1		0	1	1	0	0	0	0	0	0	0	0	0	0	0	0	0	0	0	0	1	1	0	0	0	0	0	0	0	0	0	0	0	0
10000277	00091786	användare (n=721)	1237	73	201304231822	2	1991	9	1	21224	2	2	14	1	1		1	1	1	0	0	1	1	0	0	0	0	0	0	0	0	0	0	1	0	1	1	0	0	0	0	0	0	0	0	1	0	1	0
10000280	00004563	användare (n=721)	847	59	201304241713	2	1975	1	2	54893	2	1	10	1	1		1	1	0	0	0	0	1	0	0	1	1	0	0	0	0	0	0	1	0	1	0	0	0	0	0	0	0	0	0	0	0	1	0
10000282	00005779	användare (n=721)	907	70	201305061947	2	1990	5	2	98738	2	2	7	1	1		1	1	0	0	1	1	1	0	1	1	1	0	0	0	0	0	0	1	0	1	0	0	0	0	0	1	0	0	0	1	0	1	0
10000285	00091225	ej användare (n=280)	1320	70	201305031544	2	1984	7	1	11365	4	2	11	1	3	4	1	1	0	0	1	1	1	0	1	0	0	0	0	0	0	0	0	1	0	1	0	0	0	0	0	1	0	0	0	1	0	1	0
10000287	00091867	användare (n=721)	1145	71	201304301909	2	1967	2	1	43340	4	1	13	1	1		1	1	0	0	0	1	1	0	0	0	0	0	0	0	0	0	0	1	0	1	0	0	0	0	0	0	0	0	0	1	0	1	0
10000290	00091222	användare (n=721)	1010	73	201304261658	2	1971	1	2	44640	4	1	12	1	1		1	1	1	0	0	0	1	0	0	1	0	0	0	0	0	0	0	1	0	1	1	0	0	0	0	0	0	0	0	0	0	1	0
10000291	00005779	användare (n=721)	1017	62	201304291854	2	1984	5	1	13133	4	1	10	1	1		1	1	1	1	0	1	1	1	0	1	1	0	0	0	0	0	0	1	0	1	1	0	1	0	0	0	0	0	0	1	0	1	0
10000294	00091579	användare (n=721)	1863	74	201304261650	2	1964	3	3	91693	2	1	11	1	1		1	1	0	0	0	0	1	0	0	1	0	0	0	1	0	0	0	1	0	1	0	0	0	0	0	0	0	0	0	0	0	1	0
10000297	00091867	användare (n=721)	1019	70	201305021801	2	1993	1	2	81162	2	5	14	1	1		0	0	0	0	0	1	1	0	0	0	0	0	0	0	0	0	0	0	0	0	0	0	0	0	0	0	0	0	0	1	0	1	0
10000299	00005692	användare (n=721)	747	70	201304261659	2	1987	5	1	11417	4	2	14	1	1		1	1	0	1	0	1	1	0	0	1	1	0	0	0	0	0	0	1	0	1	0	0	1	0	0	0	0	0	0	1	0	1	0
10000300	00005244	användare (n=721)	1417	70	201304291855	2	1993	10	2	98239	2	4	14	1	1		0	0	0	0	0	1	1	0	0	1	0	0	0	0	0	0	0	0	0	0	0	0	0	0	0	0	0	0	0	1	0	1	0
10000308	00091179	användare (n=721)	921	71	201304251757	2	1992	5	2	55473	2	5	14	1	1		0	0	0	0	0	1	1	0	0	0	0	0	0	0	0	0	0	0	0	0	0	0	0	0	0	0	0	0	0	1	0	1	0
10000311	00091577	användare (n=721)	977	72	201304292053	2	1969	2	1	19467	4	1	14	1	1		1	1	0	0	0	1	1	0	0	0	0	0	0	0	0	0	0	1	0	1	0	0	0	0	0	0	0	0	0	1	0	1	0
10000312	00005768	användare (n=721)	633	60	201304231824	2	1977	1	2	85632	4	1	10	1	1		0	1	0	0	0	0	1	0	0	0	0	0	0	0	0	0	0	0	0	1	0	0	0	0	0	0	0	0	0	0	0	1	0
10000314	00091579	användare (n=721)	1020	74	201304251801	2	1996	5	2	78390	1	5	14	1	1		0	0	0	0	0	1	1	0	0	1	0	0	0	0	0	0	0	0	0	0	0	0	0	0	0	0	0	0	0	1	0	1	0
10000319	00091577	användare (n=721)	968	73	201304241926	2	1968	1	1	13554	2	1	13	1	1		1	1	0	0	0	1	1	0	0	0	0	0	0	0	0	0	0	1	0	1	0	0	0	0	0	0	0	0	0	1	0	1	0
10000322	00091577	användare (n=721)	815	72	201304231931	2	1976	1	1	18656	2	1	14	1	1		1	1	0	0	0	1	1	0	0	0	0	0	0	0	0	0	0	1	0	1	0	0	0	0	0	0	0	0	0	1	0	1	0
10000331	00091867	ej användare (n=280)	1044	68	201304261907	2	1966	1	2	46132	2	3	8	1	3	3	0	0	1	0	0	0	1	0	0	0	0	0	0	0	0	0	0	0	0	0	1	0	0	0	0	0	0	0	0	0	0	1	0
10000332	00091577	användare (n=721)	715	71	201304291911	2	1995	5	2	93132	2	5	13	1	1		0	0	0	0	0	0	1	0	0	0	0	0	0	0	0	0	0	0	0	0	0	0	0	0	0	0	0	0	0	0	0	1	0
10000337	00004544	användare (n=721)	853	71	201305062040	2	1990	10	2	58321	4	4	1	1	1		0	0	0	1	0	1	1	0	1	1	0	0	0	0	0	0	0	0	0	0	0	0	1	0	0	0	0	0	0	1	0	1	0
10000341	00005644	användare (n=721)	725	70	201304291913	2	1989	1	2	58431	3	2	1	1	1		0	1	0	0	0	0	1	0	0	1	1	0	0	0	0	0	0	0	0	1	0	0	0	0	0	0	0	0	0	0	0	1	0
10000345	00091191	användare (n=721)	881	70	201304291821	2	1967	1	3	98014	2	3	11	1	1		1	1	1	0	0	0	1	0	0	1	0	0	0	0	0	0	0	1	0	1	1	0	0	0	0	0	0	0	0	0	0	1	0
10000348	00005863	användare (n=721)	739	70	201304261721	2	1993	5	2	75372	2	4	4	1	1		1	1	0	1	1	1	1	1	1	1	0	0	0	0	0	0	0	1	0	1	0	0	1	0	0	1	0	0	0	1	0	1	0
10000350	00005521	ej användare (n=280)	731	59	201304231825	2	1993	1	3	66832	2	5	14	1	3	1	0	1	0	0	0	0	1	0	0	1	0	0	0	0	0	0	0	0	0	1	0	0	0	0	0	0	0	0	0	0	0	1	0
10000355	00091786	användare (n=721)	930	70	201304241855	2	1969	1	3	45194	2	1	13	1	1		1	1	0	0	0	1	1	0	0	0	0	0	0	0	0	0	0	1	0	1	0	0	0	0	0	0	0	0	0	1	0	1	0
10000357	00091867	användare (n=721)	1023	73	201304241635	2	1978	7	3	26395	2	1	7	1	1		1	1	1	1	1	1	1	0	0	0	0	0	0	0	0	0	0	1	0	1	1	0	1	0	0	0	1	0	0	1	0	1	0
10000360	00005352	användare (n=721)	774	70	201304241928	2	1971	2	2	45532	4	1	13	1	1		1	1	0	0	0	0	1	0	0	1	0	0	0	0	0	0	0	1	0	1	0	0	0	0	0	0	0	0	0	0	0	1	0
10000364	00005564	användare (n=721)	832	70	201304251734	2	1968	2	1	18635	4	1	13	1	1		1	1	0	0	0	1	1	0	0	1	1	1	0	1	0	0	0	1	0	1	0	0	0	0	0	0	0	0	0	1	0	1	0
10000366	00005352	användare (n=721)	785	72	201304241830	2	1970	1	1	23733	4	1	11	1	1		1	1	0	0	0	0	1	0	0	1	0	0	0	0	0	0	0	1	0	1	0	0	0	0	0	0	0	0	0	0	0	1	0
10000367	00091223	användare (n=721)	1073	75	201305072010	2	1974	2	2	82832	4	1	12	1	1		0	1	0	0	0	1	1	0	0	1	0	0	0	0	0	0	0	0	0	1	0	0	0	0	0	0	0	0	0	1	0	1	0
10000369	00091786	ej användare (n=280)	1313	74	201304241635	2	1988	5	1	41844	2	4	14	2	3	5	0	0	0	1	0	1	1	0	0	0	0	0	0	0	0	0	0	0	0	0	0	0	1	0	0	0	0	0	0	1	0	1	0
10000375	00091867	användare (n=721)	1047	69	201305081559	2	1969	1	2	79026	2	3	9	1	1		1	1	0	0	0	1	1	0	0	0	0	0	0	0	0	0	0	1	0	1	0	0	0	0	0	0	0	0	0	1	0	1	0
10000378	00091222	ej användare (n=280)	747	59	201304261715	2	1996	5	1	21150	1	4	14	1	3	1	0	1	0	1	0	1	1	1	1	1	0	0	0	0	0	0	0	0	0	1	0	0	1	0	0	0	0	0	0	1	0	1	0
10000386	00091867	ej användare (n=280)	913	59	201304291909	2	1977	1	2	36032	4	1	11	2	3	2	1	1	0	1	0	1	1	0	0	1	0	0	0	0	0	0	0	1	1	1	0	0	1	0	0	0	0	0	0	1	0	1	0
10000387	00091179	ej användare (n=280)	721	58	201304301652	2	1968	1	1	42446	2	1	9	4	3	4	0	0	0	0	0	0	1	0	0	0	0	0	0	0	0	0	0	0	0	0	0	0	0	0	0	0	0	0	0	0	0	1	0
10000390	00091191	användare (n=721)	1145	73	201305051601	2	1987	1	3	96132	2	4	14	1	1		1	1	1	0	0	0	1	0	0	0	0	0	0	0	0	0	0	1	0	1	1	0	0	0	0	0	0	0	0	0	0	1	0
10000392	00091577	användare (n=721)	656	69	201304231827	2	1971	1	2	68830	2	1	13	3	1		1	1	0	0	0	1	1	0	0	0	0	0	0	0	0	0	0	1	0	1	0	0	0	0	0	0	0	0	0	1	0	1	0
10000403	00005452	användare (n=721)	1050	70	201304231827	2	1965	2	1	13147	4	1	13	1	1		0	0	1	0	0	0	1	0	0	1	1	0	0	0	0	0	0	0	0	0	1	0	0	0	0	0	0	0	0	0	0	1	0
10000404	00004563	användare (n=721)	826	70	201304241930	2	1974	1	2	53434	4	1	11	1	1		1	1	0	0	0	1	1	0	0	1	0	0	0	0	0	0	0	1	1	1	0	0	0	0	0	0	0	0	0	1	0	1	0
10000407	00005836	användare (n=721)	935	69	201304292055	2	1976	1	3	71896	4	1	12	1	1		1	1	0	0	0	1	1	0	0	1	0	0	0	0	0	0	0	1	0	1	0	0	0	0	0	0	0	0	0	1	0	1	0
10000411	00091184	användare (n=721)	999	70	201305011452	2	1990	5	2	58431	2	2	7	1	1		1	1	0	0	0	0	1	0	0	1	0	0	0	0	0	0	0	1	0	1	0	0	0	0	0	0	0	0	0	0	0	1	0
10000412	00091191	ej användare (n=280)	988	68	201304291637	2	1967	2	1	12869	2	1	12	1	3	1	1	1	0	0	0	0	1	0	0	1	1	0	0	0	0	0	0	1	0	1	0	0	0	0	0	0	0	0	0	0	0	1	0
10000415	00005852	ej användare (n=280)	735	68	201304261705	2	1972	2	1	42343	4	1	13	1	3	3	1	1	1	0	0	0	1	0	0	1	0	0	0	0	0	0	0	1	0	1	1	0	0	0	0	0	0	0	0	0	0	1	0
10000417	00091786	användare (n=721)	1341	73	201305031732	2	1972	1	1	19340	2	1	13	1	1		1	1	1	1	0	0	1	0	0	0	0	0	0	0	0	0	0	1	0	1	1	0	1	0	0	0	0	0	0	0	0	1	0
10000423	00005788	användare (n=721)	908	69	201304261707	2	1978	5	2	75446	4	4	7	1	1		1	1	0	0	0	1	1	1	0	1	1	0	0	0	0	0	0	1	0	1	0	0	0	0	0	0	0	0	0	1	0	1	0
10000430	00091179	ej användare (n=280)	1145	68	201304301953	2	1970	10	1	43635	1	1	10	1	3	3	1	1	1	0	0	1	1	0	0	1	1	0	0	0	0	0	0	1	0	1	1	0	0	0	0	0	0	0	0	1	0	1	0
10000436	00005644	användare (n=721)	622	59	201304251803	2	1994	5	1	12051	1	5	14	1	1		0	1	0	0	0	0	1	0	0	1	0	0	0	0	0	0	0	0	0	1	0	0	0	0	0	0	0	0	0	0	0	1	0
10000437	00005789	användare (n=721)	862	71	201304231828	2	1972	2	2	58254	2	1	13	1	1		1	1	0	0	1	0	1	0	0	1	0	0	0	0	0	0	0	1	0	1	0	0	0	0	0	1	0	0	0	0	0	1	0
10000441	00005399	användare (n=721)	781	71	201304261517	2	1988	5	2	75271	4	2	7	1	1		0	0	0	1	0	1	1	0	1	1	1	0	0	0	0	0	0	0	0	0	0	0	1	0	0	0	0	0	0	1	0	1	0
10000442	00005644	användare (n=721)	885	75	201304241716	2	1975	1	3	13763	4	2	12	4	1		1	0	0	0	0	0	1	1	0	0	0	0	0	0	0	0	0	1	0	0	0	0	0	0	0	0	0	0	0	0	0	1	0
10000444	00091162	ej användare (n=280)	1119	70	201304231830	2	1988	1	1	14637	4	2	12	1	3	4	0	0	1	0	1	0	1	0	0	0	0	0	0	0	0	0	0	0	0	0	1	0	0	0	0	1	0	0	0	0	0	1	0
10000445	00005692	användare (n=721)	673	61	201304261518	2	1982	1	1	14634	3	1	12	1	1		0	1	0	0	1	1	0	0	0	0	1	0	0	0	0	0	0	0	0	1	0	0	0	0	0	1	0	0	0	1	0	0	0
10000447	00091786	användare (n=721)	981	70	201305081642	2	1986	3	2	75333	4	4	14	1	1		1	0	0	0	0	1	1	0	0	0	0	0	0	0	0	0	0	1	0	0	0	0	0	0	0	0	0	0	0	1	0	1	0
10000449	00091579	användare (n=721)	1058	70	201304241944	2	1971	2	2	75653	4	1	13	1	1		1	0	0	0	0	1	1	0	1	0	0	0	0	0	0	0	1	1	0	0	0	0	0	0	0	0	0	0	0	1	0	1	0
10000455	00004176	användare (n=721)	951	60	201304242016	2	1995	5	3	59430	1	5	14	1	1		0	0	1	1	0	1	1	1	0	0	0	0	0	0	0	0	0	0	0	0	1	0	1	0	0	0	0	0	0	1	0	1	0
10000457	00005644	ej användare (n=280)	717	73	201304231831	2	1972	1	2	38634	4	1	11	1	3	4	1	0	0	0	0	0	1	0	0	1	0	0	0	0	0	0	0	1	0	0	0	0	0	0	0	0	0	0	0	0	0	1	0
10000460	00005779	ej användare (n=280)	1070	73	201304231832	2	1965	1	1	12559	1	1	14	1	3	14	1	1	0	0	0	0	1	0	0	1	0	0	0	0	0	0	0	1	0	1	0	0	0	0	0	0	0	0	0	0	0	1	0
10000462	00091786	användare (n=721)	1209	69	201305081936	2	1975	1	2	39358	2	1	11	4	1		1	1	0	1	0	1	1	0	0	0	0	0	0	0	0	0	0	1	0	1	0	0	1	0	0	0	0	0	0	1	0	1	0
10000468	00091225	användare (n=721)	2607	72	201305071949	2	1980	1	2	13674	4	1	10	4	1		0	0	1	0	1	0	1	0	0	1	1	0	0	1	0	0	1	0	0	0	1	0	0	0	0	1	0	0	0	0	0	1	0
10000469	00005516	ej användare (n=280)	1108	70	201305061929	2	1977	2	1	41760	4	4	9	1	3	1	1	0	0	0	0	0	1	0	0	1	0	1	0	0	1	0	0	1	0	0	0	0	0	0	0	0	0	0	0	0	0	1	0
10000473	00005669	användare (n=721)	1073	71	201304231834	2	1971	1	1	18377	4	1	13	1	1		0	1	0	0	0	0	1	1	0	1	0	0	0	0	0	1	1	0	0	1	0	0	0	0	0	0	0	0	0	0	0	1	0
10000478	00005768	ej användare (n=280)	790	69	201304231835	2	1969	2	3	71930	4	1	12	3	3	2	0	1	0	1	0	1	1	0	0	1	1	0	0	0	0	0	0	0	0	1	0	0	1	0	0	0	0	0	0	1	0	1	0
10000479	00091867	användare (n=721)	1357	72	201304241940	2	1997	5	2	89130	1	5	6	1	1		1	1	0	0	0	1	1	0	0	0	0	0	0	0	0	0	0	1	0	1	0	0	0	0	0	0	0	0	0	1	0	1	0
10000486	00091155	användare (n=721)	821	71	201304231837	2	1977	1	2	90440	4	1	12	1	1		1	0	1	1	0	0	1	0	1	1	1	0	0	0	0	0	0	1	0	0	1	0	1	0	0	0	0	0	0	0	0	1	0
10000495	00005678	användare (n=721)	828	75	201304232045	2	1972	2	2	26173	4	1	13	1	1		1	1	1	0	0	0	1	0	0	1	1	0	0	0	0	0	0	1	0	1	1	0	0	0	0	0	0	0	0	0	0	1	0
10000498	00004367	användare (n=721)	829	61	201304241703	2	1984	9	1	16361	2	1	10	4	1		1	1	0	1	0	1	1	1	0	1	1	0	0	0	0	1	0	1	0	1	0	0	1	0	0	0	0	0	0	1	0	1	0
10000501	00005585	användare (n=721)	1104	70	201304291914	2	1980	2	2	93138	4	1	14	1	1		0	0	0	0	0	0	1	0	0	1	0	0	1	0	0	0	0	0	0	0	0	0	0	0	0	0	0	0	0	0	0	1	0
10000506	00091867	användare (n=721)	1033	69	201304301752	2	1967	1	2	76141	2	1	13	1	1		0	0	1	0	0	1	1	0	0	0	0	0	0	0	0	0	0	0	0	0	1	0	0	0	0	0	0	0	0	1	0	1	0
10000512	00091867	användare (n=721)	1067	76	201305031825	2	1986	1	2	64430	2	1	11	1	1		1	1	0	0	0	0	1	0	0	0	0	0	0	0	0	0	0	1	0	1	0	0	0	0	0	0	0	0	0	0	0	1	0
10000514	00091223	användare (n=721)	1034	69	201304261731	2	1968	3	3	75597	2	1	10	1	1		1	1	0	1	0	1	1	0	0	0	0	0	0	0	0	0	0	1	0	1	0	0	1	0	0	0	0	0	0	1	0	1	0
10000516	00005399	användare (n=721)	929	70	201304261741	2	1970	1	3	29794	2	1	10	1	1		1	1	0	0	0	0	1	0	0	1	1	0	0	0	0	0	0	1	0	1	0	0	0	0	0	0	0	0	0	0	0	1	0
10000520	00091867	användare (n=721)	1239	79	201304261732	2	1981	1	2	93142	2	4	7	1	1		1	1	1	0	0	1	1	0	0	0	0	0	0	0	0	0	0	1	0	1	1	0	0	0	0	0	0	0	0	1	0	1	0
10000521	00005669	användare (n=721)	1095	71	201305062041	2	1987	9	2	93153	2	1	14	1	1		1	0	0	0	0	0	1	0	0	0	0	0	0	0	0	0	0	1	0	0	0	0	0	0	0	0	0	0	0	0	0	1	0
10000522	00091577	användare (n=721)	759	71	201304231838	2	1994	5	3	33021	2	5	14	1	1		1	1	0	1	0	1	1	0	0	0	0	0	0	0	0	0	0	1	0	1	0	0	1	0	0	0	0	0	0	1	0	1	0
10000523	00091867	användare (n=721)	1146	70	201305031626	2	1981	1	1	12151	4	1	14	1	1		1	1	0	0	0	0	1	0	0	0	0	0	0	0	0	0	0	1	0	1	0	0	0	0	0	0	0	0	0	0	0	1	0
10000524	00005863	ej användare (n=280)	884	68	201304261519	2	1972	5	2	75240	4	4	9	1	3	1	0	0	0	1	0	0	1	0	0	1	0	0	0	0	0	0	0	0	0	0	0	0	1	0	0	0	0	0	0	0	0	1	0
10000527	00005788	ej användare (n=280)	1215	69	201304251735	2	1974	2	2	78473	4	2	13	1	3	2	1	0	0	0	0	1	1	0	0	1	1	0	0	0	0	0	0	1	0	0	0	0	0	0	0	0	0	0	0	1	0	1	0
10000532	00091577	användare (n=721)	809	70	201305011504	2	1991	1	3	26270	2	2	10	1	1		0	0	0	0	0	0	1	0	0	0	0	0	0	0	0	0	0	0	0	0	0	0	0	0	0	0	0	0	0	0	0	1	0
10000535	00005779	användare (n=721)	1086	71	201304291930	2	1987	3	1	21128	4	2	12	1	1		1	1	1	0	0	1	1	0	0	1	1	0	0	0	0	0	0	1	1	1	1	0	0	0	0	0	0	0	0	1	0	1	0
10000539	00005863	ej användare (n=280)	561	49	201304291718	2	1996	5	3	9999	2	5	14	1	3	1	0	0	0	0	0	0	0	0	0	1	0	0	0	0	0	0	0	0	0	0	0	0	0	0	0	0	0	0	0	0	0	0	0
10000542	00091191	användare (n=721)	855	79	201304292056	2	1979	1	1	42347	4	1	13	1	1		0	0	0	1	0	1	1	0	1	1	0	0	0	1	1	0	0	0	0	0	0	0	1	0	0	0	0	0	0	1	0	1	0
10000546	00005585	användare (n=721)	903	70	201304292047	2	1987	1	2	73132	4	4	7	4	1		0	0	1	0	0	1	1	1	1	1	1	0	1	0	0	0	0	0	0	0	1	0	0	0	0	0	0	0	0	1	0	1	0
10000550	00091786	ej användare (n=280)	864	68	201304291919	2	1972	3	3	73197	2	2	8	1	2	2	1	1	0	0	0	0	1	0	0	0	0	0	0	0	0	0	0	1	0	1	0	0	0	0	0	0	0	0	0	0	0	1	0
10000551	00091184	användare (n=721)	664	59	201305022034	2	1974	1	2	53198	2	1	11	1	1		1	1	0	0	0	1	1	0	0	1	0	0	0	0	0	0	0	1	0	1	0	0	0	0	0	0	0	0	0	1	0	1	0
10000552	00005836	användare (n=721)	806	70	201304261745	2	1986	10	1	17077	4	5	14	3	1		0	0	0	0	0	0	1	0	0	0	0	0	0	0	0	0	0	0	0	0	0	0	0	0	0	0	0	0	0	0	0	1	0
10000560	00091582	ej användare (n=280)	1078	69	201305071929	2	1979	2	1	41672	4	4	9	1	2	4.13	1	1	0	1	0	1	1	0	0	1	0	0	0	0	0	0	0	1	0	1	0	0	1	0	0	0	0	0	0	1	0	1	0
10000562	00091191	ej användare (n=280)	777	58	201304291923	2	1966	2	1	14160	2	1	12	1	3	8	0	0	1	1	0	1	1	0	0	1	1	0	0	0	0	0	0	0	0	0	1	0	1	0	0	0	0	0	0	1	0	1	0
10000564	00091579	användare (n=721)	792	70	201305072029	2	1970	2	2	27397	4	1	13	1	1		1	1	0	0	0	0	1	0	0	1	0	0	0	0	0	0	0	1	0	1	0	0	0	0	0	0	0	0	0	0	0	1	0
10000565	00091191	ej användare (n=280)	1206	68	201305051402	2	1989	1	3	45235	2	5	5	1	3	1	0	0	0	0	0	1	1	1	0	1	0	0	0	0	0	0	0	0	0	0	0	0	0	0	0	0	0	0	0	1	0	1	0
10000579	00091179	användare (n=721)	1053	74	201304231845	2	1972	2	2	46178	4	1	13	1	1		1	1	1	1	0	1	1	0	0	0	0	0	0	0	0	0	0	1	0	1	1	0	1	0	0	0	0	0	0	1	0	1	0
10000580	00005521	användare (n=721)	1149	73	201304231844	2	1993	1	2	38233	2	5	14	1	1		0	0	0	0	0	1	1	1	0	1	0	0	0	0	0	0	0	0	0	0	0	0	0	0	0	0	0	0	0	1	0	1	0
10000586	00091867	användare (n=721)	1555	73	201305031752	2	1989	5	2	22646	4	4	4	1	1		1	1	0	1	0	1	1	0	0	1	0	1	0	0	0	0	0	1	0	1	0	0	1	0	0	0	0	0	0	1	0	1	0
10000595	00005692	ej användare (n=280)	711	70	201304261807	2	1967	2	1	18743	4	1	14	1	3	14	1	1	0	0	0	0	1	0	0	1	1	0	0	0	0	0	0	1	0	1	0	0	0	0	0	0	0	0	0	0	0	1	0
10000600	00005863	användare (n=721)	702	70	201304261807	2	1988	1	2	28436	2	4	14	1	1		0	0	0	0	1	1	1	0	0	1	0	0	0	0	0	0	0	0	0	0	0	0	0	0	0	1	0	0	0	1	0	1	0
10000603	00091582	användare (n=721)	880	69	201305062042	2	1965	2	2	73294	4	1	12	2	1		1	1	0	0	0	0	1	0	0	1	0	0	0	0	0	0	0	1	0	1	0	0	0	0	0	0	0	0	0	0	0	1	0
10000606	00005644	användare (n=721)	784	80	201304291930	2	1966	2	2	29535	2	1	13	1	1		0	1	0	0	0	0	1	0	0	1	1	0	0	0	0	0	0	0	0	1	0	0	0	0	0	0	0	0	0	0	0	1	0
10000608	00091577	användare (n=721)	934	70	201304241716	2	1988	1	2	80284	4	2	10	2	1		0	0	0	0	0	1	1	0	0	0	0	0	0	0	0	0	0	0	0	0	0	0	0	0	0	0	0	0	0	1	0	1	0
10000610	00005399	ej användare (n=280)	600	49	201304241717	2	1996	5	2	75239	1	5	14	1	3	1	0	0	0	0	0	0	1	0	0	1	0	0	0	0	0	0	0	0	0	0	0	0	0	0	0	0	0	0	0	0	0	1	0
10000616	00005452	användare (n=721)	909	75	201304231845	2	1996	5	1	42349	1	5	13	1	1		0	1	0	1	0	1	1	0	0	1	0	0	0	0	0	0	0	0	0	1	0	0	1	0	0	0	0	0	0	1	0	1	0
10000620	00091786	ej användare (n=280)	1039	69	201304241718	2	1981	9	1	43544	4	1	13	2	3	2	1	1	1	1	0	1	1	0	0	0	0	0	0	0	0	0	0	1	0	1	1	0	1	0	0	0	0	0	0	1	0	1	0
10000626	00004176	användare (n=721)	1184	71	201304241719	2	1986	5	1	41308	2	4	1	4	1		0	1	0	0	0	1	1	0	1	1	0	0	0	0	0	0	0	0	0	1	0	0	0	0	0	0	0	0	0	1	0	1	0
10000628	00091577	användare (n=721)	794	71	201304251737	2	1993	1	2	90330	2	5	14	1	1		0	0	0	0	0	0	1	0	0	0	0	0	0	0	0	0	0	0	0	0	0	0	0	0	0	0	0	0	0	0	0	1	0
10000629	00091225	användare (n=721)	1091	70	201305031703	2	1988	1	2	29134	4	2	11	1	1		1	1	0	1	1	1	1	1	1	1	1	0	0	1	0	0	1	1	0	1	0	0	1	0	0	1	0	0	0	1	0	1	0
10000635	00091156	användare (n=721)	1213	72	201305021742	2	1990	1	3	58562	2	2	9	1	1		0	0	0	0	0	0	1	0	0	0	0	0	0	0	0	0	0	0	0	0	0	0	0	0	0	0	0	0	0	0	0	1	0
10000637	00091234	användare (n=721)	1050	70	201305051427	2	1989	5	1	21219	4	2	7	1	1		0	1	0	0	0	0	1	0	0	0	0	0	0	0	0	0	0	0	0	1	0	0	0	0	0	0	0	0	0	0	0	1	0
10000643	00091582	användare (n=721)	1177	71	201305071656	2	1976	2	1	12248	4	1	13	1	1		1	1	0	1	0	1	1	0	0	1	1	0	0	0	0	0	0	1	0	1	0	0	1	0	0	0	0	0	0	1	0	1	0
10000644	00091222	ej användare (n=280)	1364	74	201304261757	2	1982	1	3	61790	2	4	9	1	2	7	1	1	1	0	0	1	1	0	0	1	1	0	0	0	0	0	0	1	0	1	1	0	0	0	0	0	0	0	0	1	0	1	0
10000647	00091184	användare (n=721)	1027	70	201305021913	2	1972	2	2	53130	4	1	13	1	1		0	0	0	1	0	1	1	0	0	1	0	1	0	1	1	0	0	0	0	0	0	0	1	0	0	0	0	0	0	1	0	1	0
10000648	00005836	användare (n=721)	865	73	201304261802	2	1993	5	3	29833	4	5	14	1	1		0	1	1	0	0	1	1	0	0	0	0	0	0	0	0	0	0	0	0	1	1	0	0	0	0	0	0	0	0	1	0	1	0
10000650	00005788	användare (n=721)	1055	71	201305062042	2	1986	1	2	61137	4	6	9	1	1		1	1	0	1	0	1	1	0	1	0	1	0	0	0	0	0	0	1	0	1	0	0	1	0	0	0	0	0	0	1	0	1	0
10000651	00005852	användare (n=721)	842	69	201304261803	2	1980	2	1	42834	4	2	13	1	1		1	1	1	1	0	1	1	0	1	1	0	0	0	0	0	0	0	1	0	1	1	0	1	0	0	0	0	0	0	1	0	1	0
10000657	00091223	användare (n=721)	1241	70	201305071738	2	1993	1	2	9999	2	5	14	1	1		0	0	0	1	0	1	1	0	1	1	0	0	0	0	0	0	0	0	0	0	0	0	1	0	0	0	0	0	0	1	0	1	0
10000658	00091191	användare (n=721)	956	71	201304231847	2	1986	1	3	66592	2	4	6	1	1		1	1	0	0	0	0	1	0	0	1	0	0	0	0	0	0	0	1	0	1	0	0	0	0	0	0	0	0	0	0	0	1	0
10000661	00005644	användare (n=721)	1046	61	201304231848	2	1983	5	3	13832	4	1	14	4	1		0	0	0	0	0	0	1	0	0	1	0	0	0	0	0	0	0	0	0	0	0	0	0	0	0	0	0	0	0	0	0	0	0
10000662	00005644	användare (n=721)	924	71	201304291721	2	1979	2	1	41501	4	4	9	2	1		0	1	0	0	0	1	1	0	1	1	0	0	0	0	0	0	0	0	0	1	0	0	0	0	0	0	0	0	0	1	0	1	0
10000663	00005863	användare (n=721)	763	69	201305061955	2	1975	1	2	63239	4	1	11	1	1		0	0	1	0	0	0	1	0	0	1	0	0	0	0	0	0	0	0	0	0	1	0	0	0	0	0	0	0	0	0	0	1	0
10000669	00091222	användare (n=721)	739	69	201304231849	2	1967	1	3	47393	2	2	12	2	1		1	1	1	0	1	1	1	0	0	0	0	0	0	0	0	0	0	1	0	1	1	0	0	0	0	1	0	0	0	1	0	1	0
10000671	00007014	användare (n=721)	1318	72	201304251350	2	1966	7	1	12348	3	1	12	1	1		1	0	0	0	0	0	1	0	0	1	1	0	0	0	0	0	1	1	0	0	0	0	0	0	0	0	0	0	0	0	0	1	0
10000672	00091222	användare (n=721)	837	60	201304261845	2	1971	1	2	57539	2	1	10	1	1		1	1	1	0	0	0	1	0	0	1	0	0	0	0	0	0	0	1	0	1	1	0	0	0	0	0	0	0	0	0	0	1	0
10000678	00091223	användare (n=721)	1340	74	201304261753	2	1968	10	3	83005	2	1	5	2	1		1	1	0	0	0	0	1	0	0	0	0	0	0	0	0	0	0	1	0	1	0	0	0	0	0	0	0	0	0	0	0	1	0
10000682	00005863	ej användare (n=280)	687	68	201304261753	2	1983	1	2	78331	4	2	10	1	2	2	1	1	1	0	0	0	1	0	0	1	0	0	0	0	0	0	0	1	0	1	1	0	0	0	0	0	0	0	0	0	0	1	0
10000686	00091191	användare (n=721)	853	70	201305021858	2	1988	5	2	83138	2	4	5	1	1		1	1	0	0	0	1	1	1	0	1	0	0	0	0	0	0	0	1	0	1	0	0	0	0	0	0	0	0	0	1	0	1	0
10000689	00007015	användare (n=721)	1221	78	201305021102	2	1990	1	1	17067	4	1	9	1	1		1	1	0	0	1	1	1	1	1	0	0	0	0	0	0	0	0	1	0	1	0	0	0	0	0	1	0	0	0	1	0	1	0
10000691	00004961	ej användare (n=280)	844	59	201304261757	2	1993	1	2	52173	2	4	7	1	3	11	1	1	0	0	0	1	1	0	1	1	0	0	0	0	0	0	0	1	0	1	0	0	0	0	0	0	0	0	0	1	0	1	0
10000693	00091579	ej användare (n=280)	709	58	201304291923	2	1987	1	2	37135	4	1	10	1	3	2	1	1	0	0	0	1	1	0	0	1	0	0	0	0	0	0	0	1	0	1	0	0	0	0	0	0	0	0	0	1	0	1	0
10000695	00091786	ej användare (n=280)	1091	70	201305031631	2	1985	1	2	57133	4	2	14	1	3	4	0	0	1	1	0	1	1	0	0	0	0	0	0	0	0	0	0	0	0	0	1	0	1	0	0	0	0	0	0	1	0	1	0
10000696	00005768	användare (n=721)	685	59	201304231850	2	1980	1	2	23336	2	4	7	1	1		0	1	0	0	0	0	1	0	0	0	0	0	0	0	1	0	0	0	0	1	0	0	0	0	0	0	0	0	0	0	0	1	0
10000697	00005692	ej användare (n=280)	682	68	201304291721	2	1975	2	2	33231	4	1	13	1	3	2	0	0	0	0	0	0	1	1	0	0	0	0	0	0	0	0	0	0	0	0	0	0	0	0	0	0	0	0	0	0	0	1	0
10000699	00005466	ej användare (n=280)	836	69	201304241720	2	1974	2	3	56691	4	1	11	1	3	6	0	0	1	0	0	0	1	0	0	1	1	0	0	0	0	0	0	0	0	0	1	0	0	0	0	0	0	0	0	0	0	1	0
10000701	00091225	användare (n=721)	995	60	201305071858	2	1979	1	2	35236	4	2	13	1	1		1	1	0	0	1	1	1	0	0	1	1	0	0	0	0	0	0	1	0	1	0	0	0	0	0	1	0	0	0	1	0	1	0
10000704	00005678	ej användare (n=280)	945	68	201304231848	2	1966	3	2	83192	2	1	12	1	3	5	1	1	1	0	0	0	1	0	0	1	1	0	0	0	0	0	0	1	0	1	1	0	0	0	0	0	0	0	0	0	0	1	0
10000706	00004367	ej användare (n=280)	830	68	201304231852	2	1983	2	2	26139	4	1	13	1	3	2	0	1	0	0	0	0	1	0	0	1	0	0	0	0	0	0	0	0	0	1	0	0	0	0	0	0	0	0	0	0	0	1	0
10000708	00004563	ej användare (n=280)	950	59	201304251811	2	1990	5	2	60220	2	4	14	1	3	1	1	1	0	0	0	0	1	0	0	1	0	0	0	0	0	0	0	1	0	1	0	0	0	0	0	0	0	0	0	0	0	1	0
10000712	00005089	användare (n=721)	1361	72	201304241723	2	1984	3	2	52432	4	2	11	1	1		1	1	1	1	0	0	1	0	0	1	1	0	0	1	0	0	0	1	0	1	1	0	1	0	0	0	0	0	0	0	0	1	0
10000715	00005779	användare (n=721)	720	69	201304231855	2	1967	2	1	21623	4	1	12	3	1		1	1	1	0	0	0	1	0	0	0	0	0	0	0	0	0	0	1	0	1	1	0	0	0	0	0	0	0	0	0	0	1	0
10000717	00091786	ej användare (n=280)	1226	72	201304291934	2	1976	11	2	93152	5	1	14	2	3	3	1	1	0	0	0	0	1	0	0	0	0	0	0	0	0	0	0	1	0	1	0	0	0	0	0	0	0	0	0	0	0	1	0
10000720	00004961	användare (n=721)	963	70	201304261816	2	1974	1	3	31261	4	1	12	1	1		1	1	1	1	0	1	1	0	0	1	1	0	0	0	0	0	0	1	0	1	1	0	1	0	0	0	0	0	0	1	0	1	0
10000722	00005836	användare (n=721)	1398	69	201304261817	2	1968	1	3	76164	4	3	9	1	1		1	1	1	0	1	1	0	1	1	1	1	0	0	0	0	0	0	1	0	1	1	0	0	0	0	1	0	0	1	1	0	0	0
10000727	00005863	ej användare (n=280)	923	72	201304291933	2	1986	1	2	26776	2	1	14	1	2	2	1	0	0	1	0	1	1	0	0	0	0	0	0	0	0	0	0	1	0	0	0	0	1	0	0	0	0	0	0	1	0	1	0
10000730	00091577	användare (n=721)	712	62	201305011524	2	1967	1	4	93432	4	1	12	1	1		0	1	0	0	0	0	1	0	0	0	0	0	0	0	0	0	0	0	0	1	0	0	0	0	0	0	0	0	0	0	0	1	0
10000733	00005863	användare (n=721)	661	60	201304261820	2	1964	1	2	66142	4	1	12	1	1		1	1	0	1	1	0	1	0	0	1	0	0	0	0	0	0	0	1	0	1	0	0	1	0	0	1	0	0	0	0	0	1	0
10000739	00005644	ej användare (n=280)	877	68	201304251739	2	1969	2	1	18656	4	1	12	1	3	1	0	1	0	0	0	0	1	0	0	1	1	0	0	0	0	0	0	0	0	1	0	0	0	0	0	0	0	0	0	0	0	1	0
10000740	00005669	användare (n=721)	1139	76	201304231856	2	1992	5	2	22473	2	2	7	2	1		0	0	0	0	0	0	1	0	0	1	0	0	1	0	0	0	0	0	0	0	0	0	0	0	0	0	0	0	0	0	0	1	0
10000741	00005399	användare (n=721)	1133	70	201304241657	2	1982	1	1	41653	4	4	9	1	1		0	1	0	0	0	1	1	0	0	1	0	0	0	0	0	0	0	0	0	1	0	0	0	0	0	0	0	0	0	1	0	1	0
10000746	00091582	användare (n=721)	782	69	201305061826	2	1968	2	2	13462	2	1	13	1	1		1	1	1	0	0	1	1	0	0	1	0	0	0	0	0	0	0	1	0	1	1	0	0	0	0	0	0	0	0	1	0	1	0
10000748	00091179	användare (n=721)	923	60	201304231946	2	1974	1	2	69231	3	1	14	1	1		1	1	1	0	0	0	1	0	0	0	0	0	0	0	0	0	0	1	0	1	1	0	0	0	0	0	0	0	0	0	0	1	0
10000762	00091867	ej användare (n=280)	1130	71	201304261807	2	1966	1	1	41843	4	1	14	4	3	5	1	1	0	0	0	1	1	0	0	0	0	0	0	0	0	0	0	1	0	1	0	0	0	0	0	0	0	0	0	1	0	1	0
10000768	00005585	användare (n=721)	1046	71	201304261812	2	1993	1	2	64393	2	5	14	1	1		0	0	0	0	0	1	0	1	1	1	0	0	1	0	0	0	0	0	0	0	0	0	0	0	0	0	0	0	0	1	0	0	0
10000773	00091582	användare (n=721)	848	72	201304291930	2	1973	1	2	56830	2	1	12	1	1		1	1	0	0	0	0	1	0	0	1	0	0	0	0	0	0	0	1	0	1	0	0	0	0	0	0	0	0	0	0	0	1	0
10000774	00091786	användare (n=721)	816	69	201305051632	2	1977	1	3	73060	2	1	12	1	1		1	0	0	0	0	0	1	0	0	0	0	0	0	0	0	0	0	1	0	0	0	0	0	0	0	0	0	0	0	0	0	1	0
10000775	00091184	ej användare (n=280)	870	68	201305021537	2	1986	5	1	19141	4	5	14	4	3	1.6	0	0	0	0	0	0	1	0	0	1	0	0	0	0	0	0	0	0	0	0	0	0	0	0	0	0	0	0	0	0	0	1	0
10000783	00091793	användare (n=721)	1054	59	201304251504	2	1974	1	3	24770	2	1	12	1	1		0	0	0	1	0	1	1	0	0	0	0	0	0	0	0	0	0	0	0	0	0	0	1	0	0	0	0	0	0	1	0	1	0
10000789	00091184	ej användare (n=280)	716	70	201305011635	2	1967	2	2	86531	4	1	13	1	3	3	1	1	0	0	0	1	1	0	0	1	1	0	0	0	0	0	1	1	0	1	0	0	0	0	0	0	0	0	0	1	0	1	0
10000793	00091222	ej användare (n=280)	953	67	201305011505	2	1964	2	1	19278	4	1	13	4	2	9	0	0	0	0	0	0	0	0	0	0	0	0	0	0	0	0	1	0	0	0	0	0	0	0	0	0	0	0	0	0	0	0	0
10000795	00091867	användare (n=721)	1137	70	201304241724	2	1968	1	1	13232	2	3	8	1	1		1	1	1	1	0	1	1	0	0	0	0	0	0	0	0	0	0	1	0	1	1	0	1	0	0	0	0	0	0	1	0	1	0
10000798	00091223	användare (n=721)	1746	75	201304231859	2	1979	1	2	54292	4	4	7	1	1		1	0	0	0	0	1	1	0	0	0	0	0	0	0	0	0	0	1	0	0	0	0	0	0	0	0	0	0	0	1	0	1	0
10000805	00091582	användare (n=721)	742	69	201304261822	2	1967	2	3	24650	4	1	14	1	1		1	1	0	0	0	0	1	0	0	1	1	0	0	0	0	0	0	1	0	1	0	0	0	0	0	0	0	0	0	0	0	1	0
10000820	00091191	användare (n=721)	714	70	201305051647	2	1997	5	2	9999	1	5	14	1	1		0	0	0	0	0	1	1	1	0	1	0	0	0	0	0	0	0	0	0	0	0	0	0	0	0	0	0	0	0	1	0	1	0
10000823	00091184	användare (n=721)	855	70	201305021820	2	1970	1	2	17997	4	1	10	1	1		0	0	1	0	0	0	1	0	0	0	0	0	0	0	0	0	0	0	0	0	1	0	0	0	0	0	0	0	0	0	0	1	0
10000827	00091222	användare (n=721)	1191	77	201304231902	2	1994	5	2	43237	1	5	14	2	1		1	1	1	0	0	1	1	0	0	0	0	0	0	0	0	0	0	1	0	1	1	0	0	0	0	0	0	0	0	1	0	1	0
10000831	00091179	användare (n=721)	1057	70	201304231903	2	1994	5	2	55338	1	5	14	1	1		1	1	0	0	0	1	1	0	0	0	0	0	0	0	0	0	0	1	0	1	0	0	0	0	0	0	0	0	0	1	0	1	0
10000833	00005352	användare (n=721)	1068	71	201304241727	2	1967	2	2	61014	2	3	8	1	1		1	1	1	1	0	1	1	0	0	1	1	0	0	0	0	0	0	1	0	1	1	0	1	0	0	0	0	0	0	1	0	1	0
10000841	00004563	användare (n=721)	873	69	201304241735	2	1991	5	2	9999	2	4	1	4	1		0	0	0	0	0	1	1	0	0	1	0	0	0	0	0	0	0	0	0	0	0	0	0	0	0	0	0	0	0	1	0	1	0
10000845	00005788	ej användare (n=280)	932	69	201305061930	2	1964	1	1	11635	4	4	14	1	3	1	0	0	0	0	0	0	1	0	0	1	0	0	0	0	0	0	0	0	0	0	0	0	0	0	0	0	0	0	0	0	0	1	0
10000849	00005678	ej användare (n=280)	1153	69	201304231904	2	1972	2	1	43832	4	1	2	1	3	13	0	0	1	0	0	0	1	0	1	1	1	0	0	0	0	0	0	0	0	0	1	0	0	0	0	0	0	0	0	0	0	1	0
10000851	00091867	ej användare (n=280)	1067	49	201304231906	2	1994	5	2	55464	2	6	14	1	3	5	1	1	0	0	0	1	1	0	0	0	0	0	0	0	0	0	0	1	0	1	0	0	0	0	0	0	0	0	0	1	0	1	0
10000854	00005863	användare (n=721)	869	75	201305061931	2	1981	1	3	53273	2	1	11	1	1		0	1	1	0	0	0	1	0	0	1	1	0	0	0	0	0	0	0	0	1	1	0	0	0	0	0	0	0	0	0	0	1	0
10000860	00091582	användare (n=721)	1073	73	201304251554	2	1980	5	1	42542	2	1	10	1	1		1	1	0	1	0	0	0	0	0	1	1	0	0	0	0	0	0	1	0	1	0	0	1	0	0	0	0	0	0	0	0	0	0
10000863	00005521	användare (n=721)	881	72	201304231908	2	1987	2	1	41255	4	4	8	1	1		0	1	1	1	0	1	1	0	1	1	1	0	0	0	0	0	0	0	0	1	1	0	1	0	0	0	0	0	0	1	0	1	0
10000870	00091786	ej användare (n=280)	1455	68	201305031706	2	1972	1	2	22358	4	3	10	1	3	4.8	1	1	0	0	0	1	1	0	0	0	0	0	0	0	0	0	0	1	0	1	0	0	0	0	0	0	0	0	0	1	0	1	0
10000872	00005585	användare (n=721)	1389	72	201304261539	2	1992	1	3	98062	2	5	14	2	1		0	0	0	0	0	0	1	0	0	1	0	1	0	0	0	0	0	0	0	0	0	0	0	0	0	0	0	0	0	0	0	1	0
10000874	00091179	användare (n=721)	720	74	201304291725	2	1968	1	2	54432	4	1	12	1	1		1	1	1	1	0	0	1	0	0	0	0	0	0	0	0	0	0	1	0	1	1	0	1	0	0	0	0	0	0	0	0	1	0
10000878	00091179	användare (n=721)	969	70	201304251821	2	1966	1	2	73337	2	1	11	1	1		1	1	1	1	0	1	1	0	0	0	0	0	0	0	0	0	0	1	0	1	1	0	1	0	0	0	0	0	0	1	0	1	0
10000883	00005863	användare (n=721)	773	59	201304261540	2	1975	7	2	9999	4	3	5	1	1		0	0	1	0	0	0	1	0	0	0	0	0	0	0	0	0	0	0	0	0	1	0	0	0	0	0	0	0	0	0	0	1	0
10000884	00091786	användare (n=721)	884	69	201305051502	2	1966	1	3	24633	2	1	14	1	1		1	1	0	1	0	1	1	0	0	0	0	0	0	0	0	0	0	1	0	1	0	0	1	0	0	0	0	0	0	1	0	1	0
10000887	00005644	användare (n=721)	1063	70	201304231913	2	1983	1	2	75441	4	2	14	1	1		1	1	0	1	0	0	1	0	1	1	1	0	0	0	0	0	0	1	0	1	0	0	1	0	0	0	0	0	0	0	0	1	0
10000888	00091579	användare (n=721)	1647	75	201304251644	2	1992	5	2	30266	2	4	5	1	1		1	1	0	0	0	1	1	1	0	1	0	0	0	0	0	0	0	1	0	1	0	0	0	0	0	0	0	0	0	1	0	1	0
10000890	00091191	användare (n=721)	1054	74	201305021815	2	1991	5	2	35240	2	2	7	1	1		1	1	0	1	0	1	1	0	0	1	1	0	0	0	0	0	0	1	0	1	0	0	1	0	0	0	0	0	0	1	0	1	0
10000892	00091155	användare (n=721)	605	60	201305071908	2	1968	2	3	43082	4	3	9	1	1		1	1	0	1	0	0	1	0	0	1	0	0	0	0	0	0	0	1	0	1	0	0	1	0	0	0	0	0	0	0	0	1	0
10000898	00004544	användare (n=721)	769	70	201305061835	2	1987	1	3	74599	2	2	11	1	1		1	1	0	0	0	1	1	0	0	1	0	0	0	0	0	0	0	1	0	1	0	0	0	0	0	0	0	0	0	1	0	1	0
10000904	00005399	ej användare (n=280)	659	49	201304261821	2	1989	5	2	58222	2	4	4	1	3	1	1	1	0	0	0	0	1	0	0	1	0	0	0	0	0	0	0	1	0	1	0	0	0	0	0	0	0	0	0	0	0	1	0
10000908	00091156	ej användare (n=280)	1148	72	201305021923	2	1982	1	2	27196	2	1	10	1	3	11	0	1	0	0	0	0	1	0	0	1	0	0	0	0	0	0	0	0	0	1	0	0	0	0	0	0	0	0	0	0	0	1	0
10000912	00005779	användare (n=721)	855	60	201304232032	2	1974	1	2	24752	4	1	12	1	1		0	0	0	0	0	1	1	0	0	1	0	0	0	0	0	0	0	0	0	0	0	0	0	0	0	0	0	0	0	1	0	1	0
10000913	00004367	användare (n=721)	1093	72	201304231915	2	1983	2	1	21218	4	4	8	1	1		1	1	0	0	0	0	1	0	0	1	0	1	0	1	0	0	0	1	0	1	0	0	0	0	0	0	0	0	0	0	0	1	0
10000915	00091577	användare (n=721)	769	70	201304231913	2	1968	1	2	37231	2	1	12	1	1		0	0	1	1	0	1	1	0	0	0	0	0	0	0	0	0	0	0	0	0	1	0	1	0	0	0	0	0	0	1	0	1	0
10000916	00091786	användare (n=721)	880	61	201304231914	2	1991	5	2	75652	1	4	1	1	1		1	1	0	0	0	1	1	0	0	0	0	0	0	0	0	0	0	1	0	1	0	0	0	0	0	0	0	0	0	1	0	1	0
10000917	00005669	användare (n=721)	1034	71	201304231915	2	1973	9	3	88030	4	1	9	2	1		0	0	0	0	0	0	1	0	0	1	0	0	0	0	0	0	0	0	0	0	0	0	0	0	0	0	0	0	0	0	0	1	0
10000922	00091155	användare (n=721)	665	68	201305031639	2	1993	5	2	56510	2	2	14	4	1		1	0	0	1	0	0	1	0	0	1	0	0	0	0	0	0	0	1	0	0	0	0	1	0	0	0	0	0	0	0	0	1	0
10000925	00091222	ej användare (n=280)	901	70	201305011755	2	1989	1	2	83145	2	2	13	1	3	2	1	0	0	0	0	1	1	1	1	1	1	0	0	0	0	0	0	1	0	0	0	0	0	0	0	0	0	0	0	1	0	1	0
10000927	00005669	användare (n=721)	1328	70	201304232037	2	1985	1	2	80427	2	1	13	1	1		0	0	1	0	0	1	1	1	0	1	1	0	0	0	0	0	0	0	0	0	1	0	0	0	0	0	0	0	0	1	0	1	0
10000929	00091162	användare (n=721)	1081	72	201304231915	2	1990	2	2	90420	2	4	6	1	1		0	0	0	0	1	0	1	0	0	0	0	0	0	0	0	0	0	0	0	0	0	0	0	0	0	1	0	0	0	0	0	1	0
10000934	00091222	användare (n=721)	1272	77	201305011428	2	1981	1	1	41833	4	1	9	3	1		0	1	0	0	0	1	1	0	0	1	1	0	0	0	0	0	0	0	0	1	0	0	0	0	0	0	0	0	0	1	0	1	0
10000940	00005644	ej användare (n=280)	826	69	201304252036	2	1966	1	2	59146	1	3	7	1	3	14	0	1	1	0	0	0	1	0	0	1	1	0	0	0	0	0	0	0	0	1	1	0	0	0	0	0	0	0	0	0	0	1	0
10000944	00005692	användare (n=721)	806	69	201304261644	2	1992	10	3	68534	2	4	14	1	1		1	1	0	0	0	1	1	1	0	1	0	0	0	0	0	0	0	1	0	1	0	0	0	0	0	0	0	0	0	1	0	1	0
10000948	00091225	användare (n=721)	1142	72	201305021752	2	1995	5	2	94139	1	5	14	1	1		0	1	0	1	0	1	1	0	0	1	0	0	0	0	0	0	0	0	0	1	0	0	0	1	0	0	0	0	0	1	0	1	0
10000950	00091582	användare (n=721)	1079	72	201304261556	2	1988	1	2	29532	2	3	14	1	1		1	1	0	0	0	1	1	0	0	1	0	0	0	0	0	0	0	1	0	1	0	0	0	0	0	0	0	0	0	1	0	1	0
10000951	00091179	användare (n=721)	918	69	201304252032	2	1966	1	2	83151	3	3	7	1	1		1	1	0	0	0	1	1	0	0	0	0	0	0	0	0	0	0	1	0	1	0	0	0	0	0	0	0	0	0	1	0	1	0
10000957	00091191	användare (n=721)	1232	76	201304291725	2	1968	1	2	24335	2	1	12	1	1		1	1	0	0	0	0	1	0	0	1	1	0	0	0	0	1	0	1	0	1	0	0	0	0	0	0	0	0	0	0	0	1	0
10000965	00091225	användare (n=721)	1559	64	201305031915	2	1981	5	3	59430	2	1	6	4	1		1	1	0	0	1	0	1	0	0	1	0	0	0	0	0	0	0	1	0	1	0	0	0	0	0	1	0	0	0	0	0	1	0
10000967	00091579	ej användare (n=280)	887	68	201304291727	2	1980	1	2	46254	4	1	7	1	3	13	1	1	1	1	0	1	1	0	0	1	0	0	0	0	0	0	0	1	0	1	1	0	1	0	0	0	0	0	0	1	0	1	0
10000975	00005452	användare (n=721)	914	73	201305062047	2	1986	5	2	75314	4	2	8	1	1		0	1	0	1	0	1	1	0	0	1	1	0	0	0	0	0	0	0	0	1	0	0	1	0	0	0	0	0	0	1	0	1	0
10000976	00091225	användare (n=721)	821	70	201305031954	2	1975	1	2	86431	4	1	12	1	1		1	1	1	1	1	1	1	0	0	1	1	0	0	0	0	0	1	1	0	1	1	0	1	0	0	1	0	0	0	1	0	1	0
10000983	00091179	användare (n=721)	1295	71	201304301603	2	1990	5	2	70285	4	2	5	1	1		1	1	1	1	0	1	1	1	1	1	1	0	0	0	0	0	0	1	0	1	1	0	1	0	0	0	0	0	0	1	0	1	0
10000988	00091582	användare (n=721)	922	70	201304261900	2	1995	10	2	29435	1	5	14	1	1		1	1	1	0	0	1	1	1	0	1	0	0	0	0	0	0	0	1	0	1	1	0	0	0	0	0	0	0	0	1	0	1	0
10000992	00005863	ej användare (n=280)	774	73	201304291840	2	1976	5	2	35264	2	1	14	1	3	7.8	1	1	0	0	0	1	1	1	0	1	0	0	0	0	0	0	0	1	0	1	0	0	0	0	0	0	0	0	0	1	0	1	0
10000993	00005788	användare (n=721)	899	59	201304252030	2	1971	2	2	44494	2	1	13	3	1		1	1	0	0	0	1	1	0	0	1	0	0	0	0	0	0	0	1	0	1	0	0	0	0	0	0	0	0	0	1	0	1	0
10000996	00005398	ej användare (n=280)	632	68	201304252030	2	1965	1	2	79234	2	1	9	1	3	9	0	0	0	0	0	0	1	0	0	1	1	0	0	0	0	0	0	0	0	0	0	0	0	0	0	0	0	0	0	0	0	1	0
10000998	00005585	användare (n=721)	1369	59	201304241735	2	1993	1	2	75333	2	5	13	1	1		0	0	0	0	0	1	1	0	1	0	0	0	1	0	0	0	0	0	0	0	0	0	0	0	0	0	0	0	0	1	0	1	0
10000999	00091222	användare (n=721)	1288	73	201304231923	2	1991	9	1	44274	2	1	10	2	1		1	1	1	1	0	1	1	0	0	0	0	0	0	0	0	0	0	1	0	1	1	0	1	0	0	0	0	0	0	1	0	1	0
10001000	00005768	ej användare (n=280)	552	58	201304231921	2	1991	5	1	14462	2	5	13	1	3	1	0	1	0	0	0	1	1	0	0	0	0	0	0	0	0	0	0	0	0	1	0	0	0	0	0	0	0	0	0	1	0	1	0
10001003	00005789	ej användare (n=280)	1012	69	201304231921	2	1991	2	3	79021	2	2	14	1	3	4.13	0	0	0	0	0	1	1	0	0	1	1	0	0	0	0	0	0	0	0	0	0	0	0	0	0	0	0	0	0	1	0	1	0
10001004	00091582	ej användare (n=280)	1002	68	201304251814	2	1983	1	1	16951	4	1	11	2	2	2	1	1	0	0	0	1	1	0	0	1	0	0	0	0	0	0	0	1	0	1	0	0	0	0	0	0	0	0	0	1	0	1	0
10001005	00005466	användare (n=721)	820	62	201304241735	2	1995	5	1	42349	1	5	14	1	1		0	0	0	0	0	0	1	0	0	1	0	0	0	0	0	0	0	0	0	0	0	0	0	0	0	0	0	0	0	0	0	1	0
10001008	00091179	användare (n=721)	743	69	201305061958	2	1965	3	1	18743	4	2	13	2	1		0	0	1	0	0	0	1	0	0	0	0	0	0	0	0	0	0	0	0	0	1	0	0	0	0	0	0	0	0	0	0	1	0
10001009	00005970	användare (n=721)	917	73	201304241734	2	1990	2	2	25438	2	2	14	1	1		0	0	0	0	0	1	1	0	0	1	0	0	0	0	0	0	0	0	0	0	0	0	0	0	0	0	0	0	0	1	0	1	0
10001011	00004367	användare (n=721)	685	70	201304241737	2	1994	5	2	37237	1	5	14	1	1		1	0	0	0	0	0	1	0	0	1	0	0	0	0	0	0	0	1	0	0	0	0	0	0	0	0	0	0	0	0	0	1	0
10001013	00091179	användare (n=721)	876	70	201304251646	2	1975	5	3	34170	2	1	9	1	1		1	1	0	0	0	1	1	0	0	0	0	0	0	0	0	0	0	1	0	1	0	0	0	0	0	0	0	0	0	1	0	1	0
10001019	00005399	användare (n=721)	689	70	201304261647	2	1989	1	2	74533	2	2	11	1	1		1	1	0	0	0	0	1	0	0	1	1	0	0	0	0	0	0	1	0	1	0	0	0	0	0	0	0	0	0	0	0	1	0
10001020	00091579	användare (n=721)	917	72	201304252038	2	1978	1	2	54240	4	2	8	1	1		0	0	0	0	1	1	0	0	0	1	0	0	0	0	0	0	0	0	0	0	0	0	0	0	0	1	0	0	0	1	0	0	0
10001021	00091577	användare (n=721)	1301	74	201304252038	2	1989	1	1	9999	2	2	14	1	1		0	0	1	0	0	1	1	0	0	0	0	0	0	0	0	0	0	0	0	0	1	0	0	0	0	0	0	0	0	1	0	1	0
10001024	00091582	användare (n=721)	1047	72	201304252038	2	1989	5	2	97752	2	4	6	1	1		1	1	0	1	0	0	1	0	0	1	0	0	0	0	0	0	0	1	0	1	0	0	1	0	0	0	0	0	0	0	0	1	0
10001028	00005863	ej användare (n=280)	679	68	201304291904	2	1977	1	1	11258	2	2	12	1	3	10	1	1	0	0	0	1	1	0	0	1	0	0	0	0	0	0	0	1	0	1	0	0	0	0	0	0	0	0	0	1	0	1	0
10001032	00091579	ej användare (n=280)	1330	69	201305021930	2	1969	1	2	43235	4	1	13	1	3	8	1	1	1	0	0	1	1	0	0	1	0	0	0	0	0	0	0	1	0	1	1	0	0	0	0	0	0	0	0	1	0	1	0
10001034	00005564	användare (n=721)	745	72	201304252042	2	1994	5	2	43267	2	5	14	1	1		1	1	0	0	0	1	1	0	0	1	1	0	0	0	0	0	0	1	0	1	0	0	0	0	0	0	0	0	0	1	0	0	1
10001038	00091579	användare (n=721)	780	59	201305071711	2	1972	2	1	16936	4	3	10	2	1		1	1	0	0	0	0	1	0	0	1	0	0	0	0	0	0	0	1	0	1	0	0	0	0	0	0	0	0	0	0	0	1	0
10001041	00005779	användare (n=721)	944	71	201304231928	2	1985	2	3	38893	4	1	12	1	1		1	1	1	1	0	1	1	0	0	1	0	0	0	0	0	0	0	1	0	1	1	0	1	0	0	0	0	0	0	1	0	1	0
10001044	00091582	användare (n=721)	1200	60	201304251622	2	1964	1	2	45731	4	1	10	4	1		1	1	0	0	0	0	1	0	0	1	0	0	0	0	0	0	0	1	0	1	0	0	0	0	0	0	0	0	0	0	0	1	0
10001053	00005768	ej användare (n=280)	806	62	201304231930	2	1993	10	2	15171	1	5	14	3	3	1	0	1	0	0	0	0	1	0	0	0	0	0	0	0	0	0	0	0	0	1	0	0	0	0	0	0	0	0	0	0	0	1	0
10001061	00004961	användare (n=721)	1108	69	201304261543	2	1967	2	3	24372	4	1	12	1	1		0	0	0	0	0	0	0	0	0	0	0	0	0	0	0	0	0	0	0	0	0	0	0	0	0	0	0	0	0	0	0	0	0
10001066	00091179	användare (n=721)	992	71	201305081938	2	1983	2	2	92137	4	1	12	1	1		1	1	0	0	0	0	1	0	0	1	1	0	0	0	0	0	0	1	0	1	0	0	0	0	0	0	0	0	0	0	0	1	0
10001067	00091155	användare (n=721)	690	70	201305031809	2	1971	1	2	88133	2	1	10	1	1		0	0	1	0	0	0	1	0	0	1	1	0	0	0	0	0	0	0	0	0	1	0	0	0	0	0	0	0	0	0	0	1	0
10001070	00005777	användare (n=721)	973	72	201304291842	2	1970	2	2	37531	4	1	13	1	1		0	0	1	0	1	1	1	0	0	1	1	0	0	0	0	1	0	0	0	0	1	0	0	0	0	1	0	0	0	1	0	1	0
10001073	00005296	ej användare (n=280)	661	68	201304261645	2	1975	2	1	13940	4	1	13	1	3	6	0	0	0	0	0	0	1	0	0	1	0	0	0	0	0	0	0	0	0	0	0	0	0	0	0	0	0	0	0	0	0	1	0
10001079	00091191	användare (n=721)	797	60	201305021753	2	1997	5	2	85462	1	5	8	1	1		1	1	0	0	0	0	1	0	0	1	0	0	0	0	0	0	0	1	0	1	0	0	0	0	0	0	0	0	0	0	0	1	0
10001090	00005836	ej användare (n=280)	870	69	201304261727	2	1975	1	2	53141	4	1	14	1	3	2	0	1	0	0	0	0	0	0	0	1	0	0	0	0	0	0	0	0	0	1	0	0	0	0	0	0	0	0	0	0	0	0	0
10001095	00005788	ej användare (n=280)	966	68	201304251815	2	1984	2	2	76164	4	2	10	1	3	2	0	1	0	0	0	1	1	0	0	1	0	0	0	0	0	0	0	0	0	1	0	0	0	0	0	0	0	0	0	1	0	1	0
10001098	00091184	ej användare (n=280)	692	58	201305011808	2	1984	5	1	19633	2	1	14	1	3	2	1	1	0	1	0	0	1	0	0	1	0	0	0	0	0	0	0	1	0	1	0	0	1	0	0	0	0	0	0	0	0	1	0
10001101	00004544	ej användare (n=280)	838	59	201305062000	2	1973	2	2	66297	4	1	14	1	3	5	0	0	0	0	0	1	1	0	0	1	0	0	1	0	0	0	0	0	0	0	0	0	0	0	0	0	0	0	0	1	0	1	0
10001102	00091579	användare (n=721)	1767	73	201305061643	2	1988	1	2	79175	2	2	9	1	1		1	1	0	1	0	1	1	0	0	1	0	0	0	0	0	0	0	1	0	1	0	0	1	0	0	0	0	0	0	1	0	1	0
10001103	00091867	användare (n=721)	1661	72	201304231931	2	1992	5	2	58436	4	6	4	1	1		0	0	0	0	1	1	1	0	0	0	0	0	0	0	0	0	0	0	0	0	0	0	0	0	0	0	1	0	0	1	0	1	0
10001112	00091234	användare (n=721)	1049	77	201305051621	2	1973	2	2	45153	2	3	9	1	1		1	1	0	0	0	1	1	0	0	0	0	0	0	0	0	0	0	1	0	1	0	0	0	0	0	0	0	0	0	1	0	1	0
10001115	00005692	användare (n=721)	707	71	201304291846	2	1987	1	2	90792	2	2	14	1	1		1	1	0	1	0	1	1	0	1	0	0	0	0	0	0	0	0	1	0	1	0	0	1	0	0	0	0	0	0	1	0	1	0
10001116	00091155	användare (n=721)	777	70	201305031538	2	1972	1	1	42166	2	1	11	1	1		1	0	0	0	0	0	1	0	0	1	1	0	0	0	0	0	0	1	0	0	0	0	0	0	0	0	0	0	0	0	0	1	0
10001118	00005788	ej användare (n=280)	795	68	201304261651	2	1969	2	1	11259	2	4	10	1	3	3	0	0	0	0	0	0	1	0	0	1	0	0	0	0	0	0	0	0	0	0	0	0	0	0	0	0	0	0	0	0	0	1	0
10001120	00091223	användare (n=721)	1345	71	201304261651	2	1977	3	1	11628	4	1	13	1	1		1	1	0	1	0	0	1	0	0	0	0	0	0	0	0	0	0	1	0	1	0	0	1	0	0	0	0	0	0	0	0	1	0
10001121	00091579	användare (n=721)	1216	70	201304291903	2	1974	1	2	61172	2	1	14	1	1		0	0	0	0	0	0	1	0	0	0	0	0	0	0	0	0	0	0	0	0	0	0	0	0	0	0	0	0	0	0	0	1	0
10001123	00091582	användare (n=721)	968	74	201305022043	2	1974	1	2	44734	4	1	12	1	1		1	1	1	0	0	0	1	0	0	1	1	0	0	0	0	0	0	1	0	1	1	0	0	0	0	0	0	0	0	0	0	1	0
10001124	00091179	användare (n=721)	778	60	201304292031	2	1967	2	2	74563	2	1	13	1	1		1	1	1	0	0	0	1	0	0	0	0	0	0	0	0	0	0	1	0	1	1	0	0	0	0	0	0	0	0	0	0	1	0
10001125	00091179	användare (n=721)	1136	76	201304291636	2	1982	9	3	43268	1	1	8	1	1		1	1	0	0	0	0	1	0	0	0	0	0	0	0	0	0	0	1	0	1	0	0	0	0	0	0	0	0	0	0	0	1	0
10001126	00005692	ej användare (n=280)	730	68	201304291659	2	1969	1	3	31038	2	2	14	1	3	4	0	0	0	0	0	0	1	0	0	1	1	0	0	0	0	0	0	0	0	0	0	0	0	0	0	0	0	0	0	0	0	0	1
10001133	00004176	användare (n=721)	1043	75	201304241740	2	1968	1	2	54191	4	1	14	1	1		0	1	0	0	0	1	1	0	0	1	0	0	0	0	0	0	0	0	0	1	0	0	0	0	0	0	0	0	0	1	0	1	0
10001135	00004563	användare (n=721)	796	71	201304251844	2	1991	1	1	15161	4	2	11	1	1		0	0	0	0	0	1	1	0	0	1	0	0	0	0	0	0	0	0	0	0	0	0	0	0	0	0	0	0	0	1	0	1	0
10001136	00005564	användare (n=721)	655	69	201304251816	2	1972	1	2	69272	2	1	12	1	1		1	1	0	0	0	0	1	0	0	1	0	0	0	0	0	0	0	1	0	1	0	0	0	0	0	0	0	0	0	0	0	1	0
10001146	00091577	användare (n=721)	854	64	201304241740	2	1991	1	1	42147	2	1	14	2	1		1	1	0	0	0	1	1	0	0	0	0	0	0	0	0	0	0	1	0	1	0	0	0	0	0	0	0	0	0	1	0	1	0
10001149	00005585	användare (n=721)	714	70	201304291859	2	1968	2	1	21223	2	1	14	1	1		0	0	0	0	0	0	1	0	0	1	0	0	1	0	0	0	0	0	0	0	0	0	0	0	0	0	0	0	0	0	0	1	0
10001155	00005852	användare (n=721)	907	74	201304261650	2	1987	1	2	23438	3	1	12	1	1		0	1	0	1	0	1	1	1	0	1	0	0	0	0	0	0	0	0	0	1	0	0	1	0	0	0	0	0	0	1	0	1	0
10001157	00091579	ej användare (n=280)	961	69	201305021757	2	1976	1	2	23170	4	3	9	1	3	1	0	0	0	0	0	0	1	0	0	1	1	0	0	0	0	0	0	0	0	0	0	0	0	0	0	0	0	0	0	0	0	1	0
10001168	00005830	användare (n=721)	959	71	201304252046	2	1990	5	2	54156	2	2	4	1	1		1	0	1	1	1	1	1	0	0	1	0	0	0	0	0	0	0	1	0	0	1	0	1	0	0	0	1	0	0	1	0	1	0
10001169	00091582	användare (n=721)	1352	75	201304291951	2	1979	2	1	19162	2	1	12	1	1		1	1	1	1	0	1	1	0	0	1	1	0	0	1	0	0	0	1	0	1	1	0	1	0	0	0	0	0	0	1	0	1	0
10001171	00091223	användare (n=721)	1489	72	201304231934	2	1993	5	1	18138	4	5	14	3	1		1	0	1	0	0	1	0	1	0	0	0	0	0	0	0	0	0	1	0	0	0	1	0	0	0	0	0	0	0	1	0	0	0
10001172	00091191	användare (n=721)	1425	74	201304231934	2	1990	1	2	22353	2	4	8	1	1		1	1	0	1	0	1	1	0	0	1	0	0	0	0	0	0	0	1	0	1	0	0	1	0	0	0	0	0	0	1	0	1	0
10001173	00091162	användare (n=721)	1110	69	201304231934	2	1975	2	2	26454	2	1	12	2	1		1	1	0	0	0	0	1	0	0	0	0	0	0	0	0	0	0	1	0	1	0	0	0	0	0	0	0	0	0	0	0	1	0
10001175	00091786	ej användare (n=280)	851	72	201304231935	2	1971	9	2	70596	4	1	13	1	3	12	1	1	1	0	0	1	1	0	0	0	0	0	0	0	0	0	0	1	0	1	1	0	0	0	0	0	0	0	0	1	0	1	0
10001177	00005678	användare (n=721)	859	61	201304232032	2	1994	5	2	93334	2	2	12	1	1		0	0	0	0	0	0	1	0	0	1	0	0	0	0	0	0	0	0	0	0	0	0	0	0	0	0	0	0	0	0	0	1	0
10001179	00091155	ej användare (n=280)	682	48	201304231936	2	1996	5	3	91598	1	5	14	1	3	14	1	0	0	0	0	0	1	0	0	1	1	0	0	0	0	0	0	1	0	0	0	0	0	0	0	0	0	0	0	0	0	1	0
10001183	00091867	användare (n=721)	883	72	201305031651	2	1974	2	3	82593	4	1	11	1	1		1	1	1	0	0	1	1	0	0	0	0	0	0	0	0	0	0	1	0	1	1	0	0	0	0	0	0	0	0	1	0	1	0
10001188	00004544	användare (n=721)	856	70	201305061722	2	1971	2	2	24393	4	1	13	2	1		1	1	0	0	0	0	0	0	0	1	1	0	0	0	0	0	0	1	0	1	0	0	0	0	0	0	0	0	0	0	0	0	0
10001194	00005779	ej användare (n=280)	994	73	201305062036	2	1975	2	2	57440	2	1	13	1	3	5	1	1	0	0	0	1	1	0	0	1	1	0	0	0	0	0	0	1	0	1	0	0	0	0	0	0	0	0	0	1	0	1	0
10001198	00091179	ej användare (n=280)	944	68	201305081604	2	1975	2	3	61150	4	1	12	1	3	2	1	1	0	0	0	1	1	0	0	1	0	0	0	0	0	0	0	1	0	1	0	0	0	0	0	0	0	0	0	1	0	1	0
10001199	00005692	användare (n=721)	701	71	201304261832	2	1989	5	2	65346	2	4	9	1	1		1	1	0	0	0	0	1	0	0	1	0	0	0	0	0	0	0	1	0	1	0	0	0	0	0	0	0	0	0	0	0	1	0
10001205	00091867	användare (n=721)	1638	71	201304301616	2	1977	2	2	23737	4	1	13	1	1		1	1	1	0	0	0	1	0	0	0	0	0	0	0	0	0	0	1	0	1	1	0	0	0	0	0	0	0	0	0	0	1	0
10001214	00091179	användare (n=721)	1046	59	201305062030	2	1975	2	1	23591	4	1	11	1	1		1	1	0	0	0	0	1	0	0	0	0	0	0	0	0	0	0	1	0	1	0	0	0	0	0	0	0	0	0	0	0	1	0
10001215	00091577	användare (n=721)	741	69	201305011612	2	1987	1	3	98192	2	1	13	1	1		1	1	0	1	0	1	1	0	0	0	0	0	0	0	0	0	0	1	0	1	0	0	1	0	0	0	0	0	0	1	0	1	0
10001216	00005836	användare (n=721)	810	60	201304291730	2	1986	1	3	59034	2	1	9	1	1		1	1	0	0	0	0	1	0	0	0	0	0	0	0	0	0	0	1	0	1	0	0	0	0	0	0	0	0	0	0	0	1	0
10001217	00005452	användare (n=721)	871	71	201304231939	2	1992	2	1	11256	2	4	7	4	1		0	1	0	1	0	1	1	0	0	1	1	0	0	0	0	0	0	0	0	1	0	0	1	0	0	0	0	0	0	1	0	1	0
10001219	00091582	användare (n=721)	1366	70	201304241736	2	1966	2	3	38898	4	1	13	1	1		1	1	0	0	0	0	1	0	0	0	0	0	0	0	0	0	0	1	0	1	0	0	0	0	0	0	0	0	0	0	0	1	0
10001225	00005779	användare (n=721)	924	70	201304231944	2	1977	2	2	75435	4	4	8	1	1		1	0	0	1	0	0	1	0	0	1	1	0	0	0	0	0	0	1	0	0	0	0	1	0	0	0	0	0	0	0	0	1	0
10001226	00091786	användare (n=721)	1216	75	201304241742	2	1987	5	2	75234	4	4	14	1	1		0	0	0	1	0	0	1	0	0	0	0	0	0	0	0	0	0	0	0	0	0	0	1	0	0	0	0	0	0	0	0	1	0
10001234	00091225	ej användare (n=280)	1158	58	201305021820	2	1967	3	3	81966	4	2	9	1	3	3	0	0	0	1	0	1	0	0	0	1	0	0	0	0	1	0	0	0	0	0	0	0	1	0	0	0	0	0	0	1	0	0	0
10001236	00005836	ej användare (n=280)	1166	77	201304291831	2	1983	2	2	60386	2	1	13	2	3	4.12	1	1	0	1	0	1	0	0	0	0	0	0	0	0	0	0	0	1	0	1	0	0	1	0	0	0	0	0	0	1	0	0	0
10001243	00091191	användare (n=721)	833	70	201304291938	2	1989	5	1	13155	4	2	5	1	1		1	1	1	0	0	1	1	0	1	1	0	0	0	0	0	0	0	1	0	1	1	0	0	0	0	0	0	0	0	1	0	1	0
10001263	00005398	användare (n=721)	817	72	201304251830	2	1996	5	4	28040	1	5	14	1	1		0	1	0	0	0	1	1	0	0	1	0	0	0	0	0	0	0	0	0	1	0	0	0	0	0	0	0	0	0	1	0	1	0
10001266	00005585	ej användare (n=280)	788	47	201304291731	2	1991	10	2	82452	2	5	14	4	3	1	0	0	0	0	0	0	1	0	0	0	0	0	0	0	0	0	0	0	0	0	0	0	0	0	0	0	0	0	0	0	0	1	0
10001268	00091155	ej användare (n=280)	904	74	201305062001	2	1982	1	3	93252	4	1	11	2	3	4	1	1	0	0	0	1	1	0	0	1	0	0	0	0	0	0	0	1	0	1	0	0	0	0	0	0	0	0	0	1	0	1	0
10001271	00091579	ej användare (n=280)	1299	69	201305062002	2	1974	2	2	57734	4	3	8	1	3	1	1	1	1	0	0	1	1	0	0	1	0	0	0	0	0	0	0	1	0	1	1	0	0	0	0	0	0	0	0	1	0	1	0
10001272	00005521	ej användare (n=280)	739	68	201304231951	2	1979	2	2	72210	4	1	13	1	3	2	0	1	0	1	0	0	1	0	0	1	1	0	0	0	0	0	0	0	0	1	0	0	1	0	0	0	0	0	0	0	0	1	0
10001284	00005644	användare (n=721)	800	72	201304252053	2	1984	2	1	16875	4	4	8	1	1		0	1	1	0	0	1	1	0	0	1	1	0	0	0	0	0	0	0	0	1	1	0	0	0	0	0	0	0	0	1	0	1	0
10001287	00005836	användare (n=721)	1036	72	201304261651	2	1996	5	3	9999	2	5	14	1	1		0	0	0	0	1	1	1	0	0	1	0	0	0	0	0	0	0	0	0	0	0	0	0	0	0	1	0	0	0	1	0	1	0
10001293	00005399	användare (n=721)	763	70	201304261712	2	1980	10	2	54136	1	3	5	3	1		1	1	0	0	0	1	1	0	0	1	1	0	0	0	0	0	0	1	0	1	0	0	0	0	0	0	0	0	0	1	0	1	0
10001298	00005692	användare (n=721)	761	61	201304291909	2	1987	2	1	16871	4	1	13	1	1		0	0	0	0	0	1	1	0	1	1	1	0	0	0	0	0	0	0	0	0	0	0	0	0	0	0	0	0	0	1	0	1	0
10001301	00091577	användare (n=721)	1019	71	201304231945	2	1993	1	2	98292	2	4	7	1	1		0	0	0	0	0	1	1	0	0	0	0	0	0	0	0	0	0	0	0	0	0	0	0	0	0	0	0	0	0	1	0	1	0
10001302	00005399	användare (n=721)	905	72	201304241745	2	1971	7	3	73931	2	1	14	3	1		0	1	1	0	0	0	1	0	0	0	0	0	0	0	0	0	0	0	0	1	1	0	0	0	0	0	0	0	0	0	0	1	0
10001303	00007015	användare (n=721)	967	59	201304251044	2	1969	1	2	87234	2	1	11	1	1		1	0	1	0	0	1	1	0	0	1	0	0	0	0	0	0	0	1	0	0	1	0	0	0	0	0	0	0	0	1	0	1	0
10001310	00091179	användare (n=721)	912	69	201304251631	2	1973	2	2	43936	4	1	10	2	1		1	1	1	0	0	0	1	0	0	0	0	0	0	0	0	0	0	1	0	1	1	0	0	0	0	0	0	0	0	0	0	1	0
10001312	00091867	användare (n=721)	1312	79	201304301725	2	1976	1	3	82071	2	1	11	2	1		1	1	0	0	0	1	1	0	0	0	0	0	0	0	0	0	0	1	0	1	0	0	0	0	0	0	0	0	0	1	0	1	0
10001314	00091867	användare (n=721)	1012	60	201305051832	2	1975	1	3	54241	4	1	11	1	1		1	1	1	0	0	0	1	0	0	0	0	0	0	0	0	0	0	1	0	1	1	0	0	0	0	0	0	0	0	0	0	1	0
10001316	00091225	användare (n=721)	1293	74	201305071751	2	1991	5	1	11553	2	4	4	1	1		1	1	0	0	1	1	1	1	0	1	0	0	0	0	0	0	0	1	0	1	0	0	0	0	0	1	0	0	0	1	0	1	0
10001317	00005452	användare (n=721)	845	71	201304231954	2	1983	1	2	96140	4	1	11	1	1		0	1	0	0	0	0	1	0	0	1	1	0	0	0	0	0	0	0	0	1	0	0	0	0	0	0	0	0	0	0	0	1	0
10001322	00005852	användare (n=721)	831	71	201304261836	2	1991	1	2	64391	2	4	7	1	1		1	1	1	1	0	1	1	1	0	1	1	0	0	0	0	0	0	1	0	1	1	0	1	0	0	0	0	0	0	1	0	1	0
10001324	00091579	användare (n=721)	785	71	201304261835	2	1994	5	2	24436	2	5	14	1	1		1	1	0	1	0	1	1	0	1	1	0	0	0	0	0	0	0	1	0	1	0	0	1	0	0	0	0	0	0	1	0	1	0
10001325	00005399	användare (n=721)	667	70	201304261836	2	1975	2	2	23642	4	1	13	1	1		1	1	1	0	0	1	1	0	0	0	1	0	0	0	0	0	0	1	0	1	1	0	0	0	0	0	0	0	0	1	0	0	1
10001330	00005863	användare (n=721)	573	59	201304261836	2	1994	1	2	9999	1	2	14	1	1		0	0	0	0	0	1	0	0	0	0	0	0	0	0	0	0	0	0	0	0	0	0	0	0	0	0	0	0	0	1	0	0	0
10001334	00091579	användare (n=721)	1615	74	201305031855	2	1982	1	2	74892	4	1	12	2	1		1	1	1	1	0	1	1	0	0	1	1	0	0	0	0	0	1	1	0	1	1	0	1	0	0	0	0	0	0	1	0	1	0
10001335	00005585	ej användare (n=280)	865	68	201304261839	2	1967	1	3	92231	2	4	9	1	3	1.13	0	0	0	0	0	1	1	0	0	0	1	0	1	0	0	0	0	0	0	0	0	0	0	0	0	0	0	0	0	1	0	1	0
10001337	00091867	användare (n=721)	1250	71	201304291944	2	1971	9	2	44370	4	1	10	1	1		1	1	0	1	0	1	1	0	0	1	1	0	0	0	0	0	0	1	0	1	0	0	1	0	0	0	0	0	0	1	0	1	0
10001340	00005836	användare (n=721)	955	69	201304261842	2	1970	7	2	97333	4	3	5	1	1		0	1	1	0	0	0	1	0	0	1	0	0	0	0	0	0	0	0	0	1	1	0	0	0	0	0	0	0	0	0	0	1	0
10001341	00005399	ej användare (n=280)	723	70	201304261847	2	1991	1	2	25731	4	5	14	1	3	6	0	0	0	1	0	0	1	0	0	1	0	0	0	0	0	0	0	0	0	0	0	0	1	0	0	0	0	0	0	0	0	1	0
10001345	00004350	användare (n=721)	878	71	201304251910	2	1981	2	1	41465	2	4	8	1	1		0	0	0	1	0	1	1	0	0	1	0	0	1	0	0	0	0	0	0	0	0	0	1	0	0	0	0	0	0	1	0	1	0
10001346	00005852	användare (n=721)	1305	73	201304261533	2	1986	5	1	11257	4	4	1	2	1		0	1	0	1	0	1	1	1	0	1	0	0	0	0	0	0	0	0	0	1	0	0	1	0	0	0	0	0	0	1	0	1	0
10001358	00005788	ej användare (n=280)	1050	67	201304251708	2	1972	1	1	17960	2	1	13	1	3	3	0	1	0	0	0	0	1	0	0	1	0	1	0	0	0	0	0	0	0	1	0	0	0	0	0	0	0	0	0	0	0	1	0
10001365	00091577	användare (n=721)	643	78	201304291940	2	1967	1	2	58228	2	3	11	4	1		1	1	0	0	0	0	1	0	0	0	0	0	0	0	0	0	0	1	0	1	0	0	0	0	0	0	0	0	0	0	0	1	0
10001366	00091225	ej användare (n=280)	755	57	201305071822	2	1967	3	3	83005	4	1	12	4	3	5	1	1	0	0	1	0	1	0	0	1	0	0	0	0	0	0	0	1	0	1	0	0	0	0	0	1	0	0	0	0	0	1	0
10001367	00005788	användare (n=721)	937	73	201304261834	2	1968	1	2	29342	2	3	9	1	1		0	1	0	0	0	1	1	0	0	1	0	0	0	0	0	0	0	0	0	1	0	0	0	0	0	0	0	0	0	1	0	1	0
10001373	00091179	ej användare (n=280)	988	69	201304301746	2	1979	1	2	82834	3	1	11	1	3	2	1	1	1	0	0	0	1	0	0	1	1	0	0	0	0	0	0	1	0	1	1	0	0	0	0	0	0	0	0	0	0	1	0
10001374	00004961	ej användare (n=280)	1145	67	201304261835	2	1971	1	2	22731	4	1	10	4	3	7	1	1	0	0	0	1	1	0	0	1	0	0	0	0	0	0	0	1	0	1	0	0	0	0	0	0	0	0	0	1	0	1	0
10001375	00091969	användare (n=721)	1047	69	201305021822	2	1990	1	2	31230	2	4	8	1	1		1	0	1	0	0	0	1	1	0	1	1	0	0	0	0	0	0	1	0	0	1	0	0	0	0	0	0	0	0	0	0	1	0
10001377	00091184	ej användare (n=280)	844	69	201305011704	2	1978	2	3	24595	4	2	11	1	3	10	1	1	0	0	0	1	1	0	0	1	0	0	0	0	0	0	0	1	0	1	0	0	0	0	0	0	0	0	0	1	0	1	0
10001381	00091577	användare (n=721)	676	61	201305061633	2	1985	1	1	13441	2	2	10	1	1		1	1	0	0	0	1	1	0	0	0	0	0	0	0	0	0	0	1	0	1	0	0	0	0	0	0	0	0	0	1	0	1	0
10001383	00091867	ej användare (n=280)	1053	69	201304261835	2	1993	1	2	61233	2	5	14	1	3	1	0	0	0	0	0	1	1	0	0	0	0	0	0	0	0	0	0	0	0	0	0	0	0	0	0	0	0	0	0	1	0	1	0
10001386	00005644	användare (n=721)	865	76	201304251723	2	1989	10	3	28631	2	4	4	3	1		0	1	1	0	0	1	1	0	0	0	0	0	0	0	0	0	0	0	0	1	1	0	0	0	0	0	0	0	0	1	0	1	0
10001393	00005779	användare (n=721)	849	72	201305062003	2	1992	5	2	72465	2	4	1	2	1		0	0	1	0	0	1	1	0	1	0	0	0	0	0	0	0	0	0	0	0	1	0	0	0	0	0	0	0	0	1	0	1	0
10001398	00091155	användare (n=721)	641	59	201304231955	2	1964	1	2	46654	4	1	13	1	1		1	0	1	1	0	1	1	0	0	1	1	0	0	0	0	0	0	1	0	0	1	0	1	0	0	0	0	0	0	1	0	1	0
10001401	00005788	användare (n=721)	1248	75	201304261546	2	1967	2	2	93133	4	1	12	1	1		0	0	0	0	0	1	1	0	0	1	0	0	0	0	0	0	0	0	0	0	0	0	0	0	0	0	0	0	0	1	0	1	0
10001403	00091577	användare (n=721)	638	69	201304291735	2	1964	3	1	18753	2	1	13	1	1		0	0	0	0	0	1	1	0	0	0	0	0	0	0	0	0	0	0	0	0	0	0	0	0	0	0	0	0	0	1	0	1	0
10001404	00005644	ej användare (n=280)	985	69	201304231956	2	1987	5	2	75648	2	2	10	3	3	1	0	0	1	1	0	1	1	0	0	0	0	0	0	0	0	0	0	0	0	0	1	0	1	0	0	0	0	0	0	1	0	1	0
10001406	00005585	användare (n=721)	1241	74	201304291957	2	1973	2	2	25475	2	1	13	1	1		1	1	1	1	0	1	1	0	0	1	1	0	0	0	0	0	0	1	0	1	1	0	1	0	0	0	0	0	0	1	0	1	0
10001407	00005836	ej användare (n=280)	719	57	201304291958	2	1981	10	1	13554	2	2	5	1	3	3	0	0	0	0	0	0	0	0	0	1	0	0	0	0	0	0	0	0	0	0	0	0	0	0	0	0	0	0	0	0	0	0	0
10001408	00091184	ej användare (n=280)	1001	58	201305021454	2	1993	1	3	82060	2	5	9	1	3	1	1	1	0	0	0	0	1	0	0	0	0	0	0	0	0	0	0	1	0	1	0	0	0	0	0	0	0	0	0	0	0	1	0
10001414	00091222	ej användare (n=280)	1113	49	201305011656	2	1993	5	2	78051	2	5	14	1	3	1	0	0	0	0	0	1	1	0	0	1	0	0	0	0	0	0	0	0	0	0	0	0	0	0	0	0	0	0	0	1	0	1	0
10001419	00091222	användare (n=721)	1162	69	201304261903	2	1974	2	1	13237	4	1	13	4	1		1	1	0	0	0	0	1	0	0	1	1	0	0	0	0	0	0	1	0	1	0	0	0	0	0	0	0	0	0	0	0	1	0
10001425	00091223	användare (n=721)	1062	72	201304261905	2	1990	5	3	57292	2	4	4	1	1		1	0	0	0	0	1	1	0	0	0	0	0	0	0	0	0	0	1	0	0	0	0	0	0	0	0	0	0	0	1	0	1	0
10001429	00005779	användare (n=721)	1071	78	201304232047	2	1973	1	2	23534	4	3	9	1	1		1	1	1	1	0	1	1	0	0	1	1	0	0	0	0	0	0	1	0	1	1	0	1	0	0	0	0	0	0	1	0	1	0
10001430	00005296	användare (n=721)	838	70	201304261546	2	1978	1	3	57932	2	1	12	1	1		0	0	1	1	0	1	1	0	0	1	0	0	0	0	0	0	0	0	0	0	1	0	1	0	0	0	0	0	0	1	0	1	0
10001431	00091577	användare (n=721)	1169	71	201305011409	2	1985	5	2	50641	4	2	10	1	1		1	1	0	1	0	0	1	0	0	0	0	0	0	0	0	0	0	1	0	1	0	0	1	0	0	0	0	0	0	0	0	1	0
10001432	00004563	användare (n=721)	854	69	201304241751	2	1994	5	2	15456	1	5	14	2	1		0	0	1	0	0	0	1	0	0	1	0	0	0	0	0	0	0	0	0	0	1	0	0	0	0	0	0	0	0	0	0	1	0
10001437	00091786	användare (n=721)	928	73	201304231958	2	1993	5	2	61156	1	5	14	2	1		1	0	0	0	0	1	1	0	0	0	0	0	0	0	0	0	0	1	1	0	0	0	0	0	0	0	0	0	0	1	0	1	0
10001438	00005970	användare (n=721)	1150	81	201304241750	2	1990	1	1	19253	2	4	7	1	1		0	0	0	0	0	0	1	0	0	0	0	0	0	0	0	0	0	0	0	0	0	0	0	0	0	0	0	0	0	0	0	1	0
10001446	00005779	användare (n=721)	1094	73	201304291835	2	1994	2	1	13542	2	5	13	1	1		0	1	0	1	0	1	1	0	1	0	0	0	0	0	0	0	0	0	0	1	0	0	1	0	0	0	0	0	0	1	0	1	0
10001448	00091191	användare (n=721)	881	69	201304231959	2	1987	1	3	69732	2	2	12	1	1		1	1	0	0	0	1	1	0	0	1	0	0	0	0	0	0	0	1	0	1	0	0	0	0	0	0	0	0	0	1	0	1	0
10001450	00005852	användare (n=721)	909	72	201304261852	2	1988	2	3	53236	2	6	14	1	1		1	0	1	1	0	1	1	1	1	1	0	0	0	0	0	0	0	1	0	0	1	0	1	0	0	0	0	0	0	1	0	1	0
10001451	00091867	användare (n=721)	972	70	201305051705	2	1968	2	1	76031	2	1	10	1	1		1	1	0	0	0	1	1	0	0	0	0	0	0	0	0	0	0	1	0	1	0	0	0	0	0	0	0	0	0	1	0	1	0
10001453	00005692	användare (n=721)	604	73	201304261853	2	1994	5	1	13643	1	5	14	1	1		0	0	0	0	0	1	1	0	1	1	0	0	0	0	0	0	0	0	0	0	0	0	0	0	0	0	0	0	0	1	0	1	0
10001456	00005644	användare (n=721)	609	70	201304291947	2	1970	1	3	54178	4	3	9	1	1		1	1	0	0	0	0	1	0	0	1	1	0	0	0	0	0	0	1	0	1	0	0	0	0	0	0	0	0	0	0	0	1	0
10001457	00091867	ej användare (n=280)	1085	46	201305031540	2	1966	1	1	17494	2	1	14	4	3	3	0	0	0	0	0	0	1	0	0	0	0	0	0	0	0	0	0	0	0	0	0	0	0	0	0	0	0	0	0	0	0	1	0
10001459	00091156	användare (n=721)	888	61	201305021825	2	1971	2	2	43349	4	1	12	1	1		0	1	0	0	0	0	1	0	0	0	0	0	0	0	0	0	0	0	0	1	0	0	0	0	0	0	0	0	0	0	0	1	0
10001460	00005244	användare (n=721)	1452	74	201304291950	2	1985	5	3	74841	2	2	10	1	1		1	1	1	1	0	1	1	0	0	1	1	0	0	0	0	0	0	1	0	1	1	0	1	0	0	0	0	0	0	1	0	1	0
10001463	00005863	ej användare (n=280)	788	72	201304291953	2	1984	10	3	53432	2	3	14	1	3	10	1	1	1	0	0	1	1	0	0	0	0	0	0	0	0	0	0	1	0	1	1	0	0	0	0	0	0	0	0	1	0	1	0
10001464	00005788	användare (n=721)	978	59	201304261855	2	1964	1	2	22643	4	1	9	4	1		0	0	0	0	0	0	0	0	0	1	0	0	0	0	0	0	0	0	0	0	0	0	0	0	0	0	0	0	0	0	0	0	0
10001474	00004563	användare (n=721)	684	70	201304251911	2	1969	1	1	19638	2	1	13	3	1		1	1	1	1	0	1	1	0	0	1	1	0	0	0	0	0	0	1	0	1	1	0	1	0	0	0	0	0	0	1	0	1	0
10001476	00091579	ej användare (n=280)	1143	73	201304242002	2	1964	1	2	51131	2	1	10	1	3	3	1	1	1	0	0	1	1	0	0	1	1	0	0	0	0	0	0	1	0	1	1	0	0	0	0	0	0	0	0	1	0	1	0
10001478	00005779	användare (n=721)	785	75	201304232000	2	1970	1	2	50447	4	1	12	1	1		0	0	1	0	0	1	1	0	0	1	0	0	0	0	0	0	0	0	0	0	1	0	0	0	0	0	0	0	0	1	0	1	0
10001480	00091179	användare (n=721)	1046	71	201304232001	2	1997	5	4	90738	1	5	14	4	1		0	0	0	0	0	0	1	0	0	0	0	0	0	0	0	0	0	0	0	0	0	0	0	0	0	0	0	0	0	0	0	1	0
10001483	00005244	användare (n=721)	972	71	201304251824	2	1985	1	2	24130	2	2	11	1	1		1	0	0	1	0	1	1	1	0	0	0	0	0	0	0	0	0	1	0	0	0	0	1	0	0	0	0	0	0	1	0	1	0
10001484	00091577	användare (n=721)	676	69	201304232002	2	1972	1	1	45596	2	1	14	1	1		1	1	0	0	0	1	1	0	0	0	0	0	0	0	0	0	0	1	0	1	0	0	0	0	0	0	0	0	0	1	0	1	0
10001485	00091184	användare (n=721)	954	59	201304241751	2	1996	5	2	29635	1	5	14	1	1		1	1	0	0	0	1	1	0	0	1	0	0	0	0	0	0	0	1	0	1	0	0	0	0	0	0	0	0	0	1	0	1	0
10001491	00091577	användare (n=721)	890	60	201304291643	2	1973	1	1	15270	2	1	9	4	1		0	0	0	0	0	1	1	0	0	0	0	0	0	0	0	0	0	0	0	0	0	0	0	0	0	0	0	0	0	1	0	1	0
10001496	00005836	användare (n=721)	859	68	201304291943	2	1985	2	1	21126	4	2	13	4	1		1	1	0	0	0	0	1	0	0	1	0	0	0	0	0	0	0	1	0	1	0	0	0	0	0	0	0	0	0	0	0	1	0
10001497	00091223	användare (n=721)	1139	69	201304261841	2	1994	5	3	81040	1	5	9	1	1		0	0	0	0	0	1	1	0	0	0	0	0	0	0	0	0	0	0	0	0	0	0	0	0	0	0	0	0	0	1	0	1	0
10001500	00091582	ej användare (n=280)	1285	48	201304261835	2	1997	5	1	18162	1	5	14	1	3	1	1	1	0	0	0	0	1	0	0	1	0	0	0	0	0	0	0	1	0	1	0	0	0	0	0	0	0	0	0	0	0	1	0
10001502	00091179	användare (n=721)	747	71	201304291945	2	1993	1	2	95250	2	5	14	1	1		1	1	0	0	0	1	1	0	0	0	0	0	0	0	0	0	0	1	0	1	0	0	0	0	0	0	0	0	0	1	0	1	0
10001505	00091234	användare (n=721)	919	69	201305051651	2	1966	1	2	30223	4	1	12	1	1		1	1	0	1	0	0	1	0	0	0	0	0	0	0	0	0	0	1	0	1	0	0	1	0	0	0	0	0	0	0	0	1	0
10001506	00091191	användare (n=721)	985	72	201305061943	2	1981	1	1	14860	2	1	11	1	1		1	1	0	0	0	1	1	0	0	1	1	0	0	0	0	0	0	1	0	1	0	0	0	0	0	0	0	0	0	1	0	1	0
10001508	00091582	ej användare (n=280)	937	69	201305031548	2	1987	5	2	90655	4	4	2	1	3	1	0	0	0	1	0	1	1	0	0	1	1	0	0	0	0	1	0	0	0	0	0	0	1	0	0	0	0	0	0	1	0	1	0
10001512	00091582	användare (n=721)	948	60	201304292019	2	1966	3	2	87010	2	1	10	1	1		1	1	0	0	0	1	1	0	0	1	0	0	0	0	0	0	0	1	0	1	0	0	0	0	0	0	0	0	0	1	0	1	0
10001516	00091786	ej användare (n=280)	644	48	201305051420	2	1994	1	3	27492	2	5	14	1	3	6	0	0	0	0	0	0	1	0	0	0	0	0	0	0	0	0	0	0	0	0	0	0	0	0	0	0	0	0	0	0	0	1	0
10001517	00091577	användare (n=721)	699	69	201305062003	2	1983	1	2	19547	4	2	14	1	1		1	1	1	0	0	0	1	0	0	0	0	0	0	0	0	0	0	1	0	1	1	0	0	0	0	0	0	0	0	0	0	1	0
10001521	00004350	användare (n=721)	1076	75	201304251708	2	1983	2	1	41680	4	4	9	1	1		1	1	0	1	0	1	1	0	1	1	1	0	0	0	0	1	0	1	0	1	0	0	1	0	0	0	0	0	0	1	0	1	0
10001524	00091155	användare (n=721)	830	71	201305031655	2	1990	1	1	41482	2	4	7	2	1		0	0	0	0	0	1	1	1	1	1	0	0	0	0	0	0	0	0	0	0	0	0	0	0	0	0	0	0	0	1	0	1	0
10001526	00091162	ej användare (n=280)	844	67	201304232005	2	1964	2	2	93156	2	1	13	1	3	9	1	1	0	0	0	1	1	0	0	0	0	0	0	0	0	0	0	1	0	1	0	0	0	0	0	0	0	0	0	1	0	1	0
10001528	00005585	användare (n=721)	1251	71	201304261732	2	1976	2	2	53138	4	1	14	1	1		0	0	0	0	0	0	1	0	0	1	0	0	1	0	0	0	0	0	0	0	0	0	0	0	0	0	0	0	0	0	0	1	0
10001530	00005399	ej användare (n=280)	850	70	201304261547	2	1984	1	2	66341	2	1	14	1	3	4.7	1	1	1	0	0	1	1	1	0	1	0	0	0	0	0	0	0	1	0	1	1	0	0	0	0	0	0	0	0	1	0	1	0
10001531	00091867	användare (n=721)	1153	65	201305081906	2	1985	11	3	27057	4	1	8	1	1		1	1	0	0	0	0	1	0	0	0	0	0	0	0	0	0	0	1	0	1	0	0	0	0	0	0	0	0	0	0	0	1	0
10001532	00005768	användare (n=721)	704	69	201304232005	2	1965	2	2	85651	4	1	12	1	1		0	1	0	0	0	0	1	0	0	1	1	0	0	0	0	1	0	0	0	1	0	0	0	0	0	0	0	0	0	0	0	1	0
10001539	00091867	ej användare (n=280)	1268	73	201304292007	2	1970	1	2	75434	2	3	8	1	3	1	1	1	0	0	0	0	1	0	0	1	1	0	0	0	0	0	0	1	0	1	0	0	0	0	0	0	0	0	0	0	0	1	0
10001545	00091222	användare (n=721)	1044	70	201304261930	2	1987	5	2	29145	4	4	2	1	1		0	0	0	0	0	1	1	0	0	0	0	0	0	0	0	0	0	0	0	0	0	0	0	0	0	0	0	0	0	1	0	1	0
10001546	00005644	användare (n=721)	810	71	201304292009	2	1987	1	1	11861	2	2	12	1	1		0	1	0	0	0	1	1	0	0	1	1	0	0	0	0	0	0	0	0	1	0	0	0	0	0	0	0	0	0	1	0	1	0
10001547	00091579	användare (n=721)	788	61	201305022033	2	1979	1	1	12845	4	1	12	1	1		1	1	0	0	0	1	1	0	0	1	1	0	0	0	0	0	0	1	0	1	0	0	0	0	0	0	0	0	0	1	0	1	0
10001550	00091867	användare (n=721)	1170	70	201305021832	2	1990	5	2	70282	2	2	7	1	1		1	1	0	0	0	1	1	0	0	0	0	0	0	0	0	0	0	1	0	1	0	0	0	0	0	0	0	0	0	1	0	1	0
10001552	00091222	användare (n=721)	860	69	201305011722	2	1966	3	1	18774	2	1	13	1	1		0	0	1	0	0	0	1	0	0	1	1	0	0	0	0	0	0	0	0	0	1	0	0	0	0	0	0	0	0	0	0	1	0
10001554	00005398	användare (n=721)	588	69	201305061834	2	1974	2	2	56146	4	1	11	1	1		0	0	0	1	0	1	1	0	0	1	0	0	0	0	0	0	0	0	0	0	0	0	1	0	0	0	0	0	0	1	0	1	0
10001565	00005521	användare (n=721)	952	71	201304232007	2	1989	5	1	21143	2	2	9	1	1		0	0	0	0	0	1	1	1	1	1	0	0	0	0	0	0	0	0	0	0	0	0	0	0	0	0	0	0	0	1	0	1	0
10001569	00091179	användare (n=721)	1148	70	201305061641	2	1985	1	2	37139	4	2	13	4	1		1	1	0	0	0	0	1	0	0	0	0	0	0	0	0	0	0	1	0	1	0	0	0	0	0	0	0	0	0	0	0	1	0
10001571	00005352	användare (n=721)	1158	77	201304241754	2	1968	2	2	11833	2	3	9	1	1		0	1	1	0	0	1	1	0	0	1	0	0	0	0	0	0	0	0	0	1	1	0	0	0	0	0	0	0	0	1	0	1	0
10001572	00091577	användare (n=721)	702	70	201305011834	2	1989	1	1	41651	2	4	8	1	1		1	1	0	0	0	1	1	0	0	0	0	0	0	0	0	0	0	1	0	1	0	0	0	0	0	0	0	0	0	1	0	1	0
10001574	00004367	användare (n=721)	1108	59	201304232003	2	1984	5	1	11759	4	2	13	1	1		1	1	1	1	0	0	1	1	0	1	0	0	0	0	0	0	0	1	0	1	1	0	1	0	0	0	0	0	0	0	0	1	0
10001576	00091179	ej användare (n=280)	1274	74	201305081906	2	1991	1	2	23145	2	2	9	1	3	4	1	1	0	0	0	1	1	0	0	1	0	0	0	0	0	0	0	1	0	1	0	0	0	0	0	0	0	0	0	1	0	1	0
10001577	00005789	ej användare (n=280)	779	69	201304232009	2	1994	5	2	44155	2	5	14	3	3	1	1	0	0	1	0	0	1	1	0	0	0	0	0	0	0	0	0	1	0	0	0	0	1	0	0	0	0	0	0	0	0	1	0
10001581	00091191	ej användare (n=280)	804	50	201305062049	2	1984	1	1	42442	2	3	7	4	3	1	0	0	0	0	0	0	0	0	0	0	0	0	0	0	0	0	1	0	0	0	0	0	0	0	0	0	0	0	0	0	0	0	0
10001582	00091222	ej användare (n=280)	955	58	201304261949	2	1965	1	2	72591	2	1	12	1	3	5	1	1	0	0	0	0	1	0	0	1	0	0	0	0	0	0	0	1	0	1	0	0	0	0	0	0	0	0	0	0	0	1	0
10001583	00091582	användare (n=721)	715	69	201304261950	2	1980	1	2	30578	4	3	9	1	1		0	1	0	0	0	1	1	0	0	1	0	0	0	0	0	0	0	0	0	1	0	0	0	0	0	0	0	0	0	1	0	1	0
10001601	00091579	användare (n=721)	999	71	201304261955	2	1976	1	2	63343	2	6	8	1	1		1	1	1	1	0	1	1	0	0	1	1	0	0	0	0	0	0	1	0	1	1	0	1	0	0	0	0	0	0	1	0	1	0
10001607	00005678	ej användare (n=280)	729	68	201304232012	2	1977	1	1	31127	4	2	12	1	3	5	1	1	1	0	0	0	1	0	0	1	1	0	0	0	0	0	0	1	0	1	1	0	0	0	0	0	0	0	0	0	0	1	0
10001608	00005779	användare (n=721)	993	73	201304232013	2	1982	2	1	4497	4	1	13	1	1		1	1	0	1	0	0	1	0	0	1	1	0	0	0	0	0	0	1	0	1	0	0	1	0	0	0	0	0	0	0	0	1	0
10001611	00005644	användare (n=721)	782	74	201304241756	2	1970	2	3	59028	2	1	13	4	1		0	0	1	0	0	0	1	0	0	1	1	0	0	0	0	0	0	0	0	0	1	0	0	0	0	0	0	0	0	0	0	1	0
10001616	00091223	användare (n=721)	1092	74	201304232013	2	1977	2	2	73392	4	1	8	1	1		1	0	0	0	0	1	1	0	0	0	0	0	0	0	0	0	0	1	0	0	0	0	0	0	0	0	0	0	0	1	0	1	0
10001622	00091577	ej användare (n=280)	795	73	201304291951	2	1981	9	3	26777	2	1	11	1	3	2	0	0	1	1	0	1	1	0	0	0	0	0	0	0	0	0	0	0	0	0	1	0	1	0	0	0	0	0	0	1	0	1	0
10001624	00091155	användare (n=721)	612	69	201305071836	2	1974	1	3	86432	4	1	11	1	1		0	1	1	0	0	0	1	0	0	1	1	0	0	0	0	0	0	0	0	1	1	0	0	0	0	0	0	0	0	0	0	1	0
10001631	00091577	användare (n=721)	735	70	201305062026	2	1994	5	2	97343	2	4	7	1	1		1	1	0	0	0	1	1	0	0	0	0	0	0	0	0	0	0	1	0	1	0	0	0	0	0	0	0	0	0	1	0	1	0
10001633	00091179	ej användare (n=280)	724	48	201304301813	2	1991	1	1	14632	2	4	14	1	3	1	0	0	0	0	0	1	1	0	1	1	0	0	0	0	0	0	0	0	0	0	0	0	0	0	0	0	0	0	0	1	0	1	0
10001640	00091191	ej användare (n=280)	794	68	201305021838	2	1973	1	2	69692	2	1	12	1	3	2	1	1	0	0	0	0	1	0	0	0	0	0	0	0	0	0	0	1	0	1	0	0	0	0	0	0	0	0	0	0	0	1	0
10001641	00005836	användare (n=721)	746	70	201304292012	2	1994	5	2	30266	1	5	14	1	1		1	1	1	0	0	1	1	0	0	1	0	0	0	0	0	0	0	1	0	1	1	0	0	0	0	0	0	0	0	1	0	1	0
10001643	00091582	användare (n=721)	1372	76	201305051448	2	1966	1	2	22240	4	1	12	3	1		1	1	0	0	0	0	1	0	0	1	1	1	0	0	0	0	0	1	0	1	0	0	0	0	0	0	0	0	0	0	0	1	0
10001646	00005692	användare (n=721)	874	70	201305062001	2	1987	9	1	12343	2	3	8	1	1		0	0	0	1	0	1	0	0	1	1	0	0	0	0	0	0	0	0	0	0	0	0	1	0	0	0	0	0	0	1	0	0	0
10001648	00005692	användare (n=721)	870	78	201304291740	2	1971	1	1	41275	4	3	8	4	1		1	1	1	0	0	1	1	0	0	1	1	0	0	0	0	0	0	1	0	1	1	0	0	0	0	0	0	0	0	1	0	1	0
10001653	00091579	användare (n=721)	1018	72	201305031658	2	1990	5	2	72462	2	2	7	1	1		1	1	1	1	0	0	1	0	0	1	0	0	0	0	0	0	0	1	0	1	1	0	1	0	0	0	0	0	0	0	0	1	0
10001654	00091582	ej användare (n=280)	1447	69	201304232014	2	1985	2	2	54145	4	2	12	4	3	2	1	1	1	0	0	1	1	0	0	1	0	0	0	0	0	0	0	1	0	1	1	0	0	0	0	0	0	0	0	1	0	1	0
10001660	00004176	användare (n=721)	802	59	201304241758	2	1981	2	1	12064	4	1	12	1	1		0	1	0	0	0	1	0	0	0	1	0	0	0	0	0	0	0	0	0	1	0	0	0	0	0	0	0	0	0	1	0	0	0
10001661	00091577	användare (n=721)	742	72	201304232014	2	1974	1	2	45177	2	1	13	1	1		1	1	1	0	0	0	1	0	0	0	0	0	0	0	0	0	0	1	0	1	1	0	0	0	0	0	0	0	0	0	0	1	0
10001664	00091867	användare (n=721)	936	69	201304232016	2	1969	2	2	90637	4	1	13	1	1		0	0	0	0	1	1	1	0	0	0	0	0	0	0	0	0	0	0	0	0	0	0	0	0	0	1	0	0	0	1	0	1	0
10001669	00091969	användare (n=721)	845	70	201305021902	2	1986	5	2	72224	2	2	10	1	1		0	0	0	1	0	0	1	0	1	1	0	0	0	0	0	0	0	0	0	0	0	0	1	0	0	0	0	0	0	0	0	1	0
10001678	00091577	användare (n=721)	861	70	201304292008	2	1988	5	2	43242	4	2	10	1	1		0	0	0	1	0	1	1	0	0	0	0	0	0	0	0	0	0	0	0	0	0	0	1	0	0	0	0	0	0	1	0	1	0
10001679	00091155	användare (n=721)	672	71	201305061633	2	1989	5	2	85232	4	4	14	2	1		0	0	0	0	0	1	1	0	1	1	0	0	0	0	0	0	0	0	0	0	0	0	0	0	0	0	0	0	0	1	0	1	0
10001686	00091179	ej användare (n=280)	867	68	201304301901	2	1986	1	3	64024	4	5	14	1	3	1	1	1	0	0	0	1	1	0	0	1	0	0	0	0	0	0	0	1	0	1	0	0	0	0	0	0	0	0	0	1	0	1	0
10001689	00091179	användare (n=721)	777	75	201304251742	2	1970	7	3	61734	2	1	12	1	1		0	0	1	0	0	0	1	0	0	0	0	0	0	0	0	0	0	0	0	0	1	0	0	0	0	0	0	0	0	0	0	1	0
10001690	00004350	ej användare (n=280)	624	49	201304251827	2	1995	5	3	71940	1	5	14	1	3	1	0	0	0	0	0	0	0	0	0	0	0	0	0	0	0	0	0	0	0	0	0	0	0	0	0	0	0	0	0	0	0	0	0
10001692	00091155	ej användare (n=280)	492	49	201304232017	2	1993	1	2	87193	2	5	14	1	3	1.6	0	0	0	0	0	0	1	0	0	1	0	0	0	0	0	0	0	0	0	0	0	0	0	0	0	0	0	0	0	0	0	1	0
10001695	00005830	användare (n=721)	1045	71	201304251827	2	1985	5	3	46531	2	4	5	1	1		0	1	0	1	0	1	1	0	0	1	1	0	0	0	0	0	0	0	0	1	0	0	1	0	0	0	0	0	0	1	0	1	0
10001699	00091786	användare (n=721)	1040	65	201304232017	2	1976	1	3	44694	4	2	14	1	1		0	0	0	0	0	1	1	0	0	0	0	0	0	0	0	0	0	0	0	0	0	0	0	0	0	0	0	0	0	1	0	1	0
10001706	00091579	användare (n=721)	1244	62	201304251826	2	1970	1	1	16252	2	3	9	2	1		1	1	0	1	0	1	1	0	0	1	0	0	0	0	0	0	0	1	0	1	0	0	1	0	0	0	0	0	0	1	0	1	0
10001708	00091867	användare (n=721)	1166	62	201305081950	2	1967	1	2	81230	4	4	8	1	1		1	1	1	0	0	0	1	0	0	0	0	0	0	0	0	0	0	1	0	1	1	0	0	0	0	0	0	0	0	0	0	1	0
10001709	00005788	användare (n=721)	1170	75	201304261500	2	1974	2	3	91594	2	1	10	1	1		1	1	0	0	0	0	1	0	0	1	1	0	0	0	0	0	0	1	0	1	0	0	0	0	0	0	0	0	0	0	0	1	0
10001721	00005678	ej användare (n=280)	1066	48	201305062050	2	1980	9	1	15164	4	4	11	4	3	1	0	0	1	0	0	1	1	0	0	0	0	0	0	0	0	0	0	0	0	0	1	0	0	0	0	0	0	0	0	1	0	1	0
10001730	00005863	ej användare (n=280)	656	69	201304292027	2	1971	2	2	58726	4	4	9	3	3	1	1	1	0	0	0	0	1	0	0	1	1	0	0	0	0	0	0	1	0	1	0	0	0	0	0	0	0	0	0	0	0	1	0
10001737	00091579	användare (n=721)	2466	77	201304241759	2	1974	1	2	61331	1	1	10	4	1		0	1	1	0	0	0	1	0	0	0	0	0	0	0	0	0	0	0	0	1	1	0	0	0	0	0	0	0	0	0	0	1	0
10001740	00091162	användare (n=721)	931	72	201304232019	2	1997	5	2	68631	1	5	10	1	1		1	1	0	0	0	1	1	0	0	0	0	0	0	0	0	0	0	1	0	1	0	0	0	0	0	0	0	0	0	1	0	1	0
10001746	00004367	användare (n=721)	1630	73	201304241822	2	1993	9	2	39591	2	2	8	1	1		0	1	1	1	0	1	1	0	0	0	0	0	0	0	0	0	0	0	0	1	1	0	1	0	0	0	0	0	0	1	0	1	0
10001747	00091191	användare (n=721)	843	73	201304232020	2	1983	10	1	11255	4	4	11	1	1		1	1	1	0	0	0	1	0	1	1	0	0	0	0	0	0	0	1	0	1	1	0	0	0	0	0	0	0	0	0	0	1	0
10001748	00091222	användare (n=721)	1050	74	201305011845	2	1976	1	1	11641	4	1	13	1	1		1	1	0	1	0	1	1	0	0	1	0	0	0	0	0	0	0	1	0	1	0	0	1	0	0	0	0	0	0	1	0	1	0
10001750	00005768	användare (n=721)	661	70	201304232019	2	1994	5	3	69634	1	5	14	1	1		0	1	0	0	0	1	1	0	0	1	0	0	0	0	0	0	0	0	0	1	0	0	0	0	0	0	0	0	0	1	0	1	0
10001752	00091579	ej användare (n=280)	690	49	201305062051	2	1997	5	2	97451	1	5	14	1	3	1	0	0	0	0	0	1	1	0	0	1	0	0	0	0	0	0	0	0	0	0	0	0	0	0	0	0	0	0	0	1	0	1	0
10001758	00091793	användare (n=721)	1306	73	201304261503	2	1992	1	2	34233	2	5	14	1	1		1	1	0	1	0	0	1	0	0	0	0	0	0	0	0	0	0	1	0	1	0	0	1	0	0	0	0	0	0	0	0	1	0
10001762	00005244	ej användare (n=280)	1224	73	201304292022	2	1973	1	2	45534	2	1	10	1	2	2	1	1	0	1	1	0	1	0	0	0	0	0	0	0	0	0	0	1	0	1	0	0	1	0	0	1	0	0	0	0	0	1	0
10001763	00005516	användare (n=721)	825	71	201305061959	2	1970	2	2	18355	4	3	12	1	1		1	0	1	0	0	1	1	0	0	1	1	0	0	0	1	0	0	1	0	0	1	0	0	0	0	0	0	0	0	1	0	1	0
10001764	00005779	användare (n=721)	779	60	201304292023	2	1993	10	2	72211	2	5	14	1	1		1	1	0	1	0	1	1	1	1	1	0	0	0	0	0	0	1	1	0	1	0	0	1	0	0	0	0	0	0	1	0	1	0
10001768	00005399	ej användare (n=280)	798	69	201304261500	2	1974	2	2	43242	4	1	12	1	3	2	1	1	0	1	0	0	1	0	1	0	1	0	0	0	0	0	0	1	0	1	0	0	1	0	0	0	0	0	0	0	0	1	0
10001772	00005644	användare (n=721)	786	71	201304292024	2	1984	2	3	44293	4	1	13	2	1		1	1	1	1	0	1	1	0	1	1	1	0	0	0	0	0	0	1	0	1	1	0	1	0	0	0	0	0	0	1	0	1	0
10001774	00091867	ej användare (n=280)	939	67	201304291741	2	1973	10	2	46179	1	2	14	1	3	3	0	0	1	0	0	1	1	0	0	1	1	0	0	0	0	0	0	0	0	0	1	0	0	0	0	0	0	0	0	1	0	1	0
10001775	00005669	användare (n=721)	951	71	201304232019	2	1990	1	2	83145	2	6	14	1	1		0	0	0	0	0	1	1	0	0	1	0	0	0	0	0	0	0	0	0	0	0	0	0	0	0	0	0	0	0	1	0	1	0
10001782	00091577	användare (n=721)	781	69	201304241803	2	1965	2	2	44254	2	1	13	1	1		1	1	0	0	0	1	1	0	0	0	0	0	0	0	0	0	0	1	0	1	0	0	0	0	0	0	0	0	0	1	0	1	0
10001784	00005452	ej användare (n=280)	676	49	201304232020	2	1994	5	1	12838	1	5	14	1	3	1	1	1	0	0	0	0	1	0	0	1	0	0	0	0	0	0	0	1	0	1	0	0	0	0	0	0	0	0	0	0	0	1	0
10001785	00091191	användare (n=721)	747	59	201304291954	2	1969	1	2	54231	2	1	11	1	1		1	1	0	0	0	1	1	0	0	1	0	0	0	0	0	0	0	1	0	1	0	0	0	0	0	0	0	0	0	1	0	1	0
10001788	00091577	användare (n=721)	985	77	201305011850	2	1993	1	2	61630	2	5	13	2	1		1	1	1	0	0	1	1	0	0	0	0	0	0	0	0	0	0	1	0	1	1	0	0	0	0	0	0	0	0	1	0	1	0
10001794	00004367	användare (n=721)	732	69	201304232023	2	1971	2	2	19466	4	1	13	1	1		1	1	0	0	0	0	1	0	0	1	1	0	0	0	0	0	0	1	0	1	0	0	0	0	0	0	0	0	0	0	0	1	0
10001806	00091179	användare (n=721)	715	69	201304292019	2	1973	1	2	65340	4	1	11	1	1		1	0	1	0	0	0	1	0	0	0	0	0	0	0	0	0	0	1	0	0	1	0	0	0	0	0	0	0	0	0	0	1	0
10001807	00091579	ej användare (n=280)	1077	69	201304292020	2	1966	1	3	45340	2	1	14	1	3	3	1	1	0	0	0	0	1	0	0	1	0	0	0	0	0	0	0	1	0	1	0	0	0	0	0	0	0	0	0	0	0	1	0
10001808	00091225	ej användare (n=280)	1695	71	201305021904	2	1968	1	2	83532	2	2	12	1	3	3	1	1	1	0	1	1	1	0	0	1	1	0	0	0	1	0	1	1	0	1	1	0	0	0	0	1	0	0	0	1	0	1	0
10001809	00091156	ej användare (n=280)	981	68	201305021904	2	1964	2	2	79172	4	3	9	1	3	1	1	1	0	0	0	0	1	0	0	1	0	0	0	0	0	0	0	1	0	1	0	0	0	0	0	0	0	0	0	0	0	1	0
10001810	00005585	användare (n=721)	994	70	201304292020	2	1993	5	2	43254	1	5	14	4	1		0	0	0	0	0	1	1	0	0	0	0	0	1	0	0	0	0	0	0	0	0	0	0	0	0	0	0	0	0	1	0	1	0
10001812	00091786	användare (n=721)	839	69	201304292024	2	1976	1	1	23838	4	1	12	1	1		0	1	1	0	0	1	1	0	0	0	0	0	0	0	0	0	0	0	0	1	1	0	0	0	0	0	0	0	0	1	0	1	0
10001814	00091582	ej användare (n=280)	890	70	201305021904	2	1968	1	1	51749	2	3	8	1	3	3	1	1	0	1	0	1	1	0	0	1	0	0	0	0	0	0	0	1	0	1	0	0	1	0	0	0	0	0	0	1	0	1	0
10001815	00091234	användare (n=721)	1043	72	201305051723	2	1979	1	2	83296	4	1	14	1	1		1	1	1	0	0	1	1	0	0	0	0	0	0	0	0	0	0	1	0	1	1	0	0	0	0	0	0	0	0	1	0	1	0
10001816	00005516	användare (n=721)	1026	60	201305061853	2	1971	1	1	14560	1	1	10	4	1		0	1	0	0	0	0	0	0	0	0	0	0	0	0	0	0	0	0	0	1	0	0	0	0	0	0	0	0	0	0	0	0	0
10001821	00005644	ej användare (n=280)	597	49	201304232023	2	1993	5	2	63505	1	5	14	1	3	1	0	0	0	0	0	1	1	0	0	1	1	0	0	0	0	0	0	0	0	0	0	0	0	0	0	0	0	0	0	1	0	1	0
10001826	00091179	användare (n=721)	853	60	201304232023	2	1996	5	2	25252	1	5	7	1	1		0	0	0	0	0	1	1	0	0	0	0	0	0	0	0	0	0	0	0	0	0	0	0	0	0	0	0	0	0	1	0	1	0
10001829	00091582	användare (n=721)	1098	69	201305072005	2	1966	2	2	23734	4	1	13	1	1		1	1	0	0	0	0	1	0	0	1	1	0	0	0	0	0	0	1	0	1	0	0	0	0	0	0	0	0	0	0	0	1	0
10001834	00091577	användare (n=721)	1151	72	201304241643	2	1990	5	1	21129	2	6	6	3	1		1	1	0	0	0	0	1	0	0	0	0	0	0	0	0	0	0	1	0	1	0	0	0	0	0	0	0	0	0	0	0	1	0
10001838	00091184	ej användare (n=280)	716	69	201305011723	2	1984	1	1	14138	4	2	14	3	3	2	1	1	1	0	0	1	1	0	1	0	0	0	0	0	0	0	0	1	0	1	1	0	0	0	0	0	0	0	0	1	0	1	0
10001843	00091191	användare (n=721)	845	74	201305021938	2	1974	5	1	21242	4	1	13	1	1		1	1	1	0	0	0	1	0	0	1	1	0	0	0	0	0	0	1	0	1	1	0	0	0	0	0	0	0	0	0	0	1	0
10001847	00005836	användare (n=721)	1068	70	201304292033	2	1990	5	2	80324	5	2	9	1	1		1	1	1	0	0	1	1	0	0	1	0	0	0	0	0	0	0	1	0	1	1	0	0	0	0	0	0	0	0	1	0	1	0
10001849	00091582	ej användare (n=280)	1009	70	201305051701	2	1984	1	2	59830	4	1	11	1	3	2	1	1	1	1	0	1	1	0	0	1	1	0	0	0	0	0	0	1	0	1	1	0	1	0	0	0	0	0	0	1	0	1	0
10001854	00091191	användare (n=721)	1061	70	201304292034	2	1970	2	2	13236	4	1	13	1	1		1	1	1	0	0	0	1	0	0	1	1	1	0	0	0	0	0	1	0	1	1	0	0	0	0	0	0	0	0	0	0	1	0
10001858	00005678	användare (n=721)	986	72	201305062015	2	1968	2	1	18157	4	1	13	1	1		1	1	0	0	0	1	1	0	0	1	1	0	0	0	0	0	0	1	0	1	0	0	0	0	0	0	0	0	0	1	0	1	0
10001865	00091222	användare (n=721)	1339	73	201304232026	2	1985	1	1	11521	4	4	8	1	1		1	1	0	0	0	1	1	0	0	0	0	0	0	0	0	0	0	1	0	1	0	0	0	0	0	0	0	0	0	1	0	1	0
10001867	00091582	användare (n=721)	760	70	201305062008	2	1973	2	1	41501	4	4	8	1	1		1	1	1	0	0	0	1	0	0	1	1	0	0	0	0	0	0	1	0	1	1	0	0	0	0	0	0	0	0	0	0	1	0
10001868	00091155	ej användare (n=280)	870	67	201304232026	2	1965	10	2	56693	2	3	14	4	3	1	1	0	1	0	0	0	1	0	0	1	0	0	0	0	0	0	0	1	0	0	1	0	0	0	0	0	0	0	0	0	0	1	0
10001869	00005644	användare (n=721)	1185	70	201304291743	2	1983	1	1	9999	4	1	7	4	1		0	1	0	0	0	1	1	0	0	1	0	0	0	0	0	0	0	0	0	1	0	0	0	0	0	0	0	0	0	1	0	1	0
10001874	00005789	användare (n=721)	681	70	201304232028	2	1972	1	2	59138	2	2	11	1	1		1	0	1	0	0	0	1	0	0	1	0	0	0	0	0	0	0	1	0	0	1	0	0	0	0	0	0	0	0	0	0	1	0
10001875	00091155	ej användare (n=280)	486	48	201305071958	2	1996	5	3	31330	1	5	14	1	3	1	0	0	0	0	0	0	1	0	0	1	0	0	0	0	0	0	0	0	0	0	0	0	0	0	0	0	0	0	0	0	0	1	0
10001879	00091786	användare (n=721)	1158	71	201304241805	2	1980	1	2	90733	4	4	9	1	1		1	1	1	1	0	1	1	0	0	0	0	0	0	0	0	0	0	1	0	1	1	0	1	0	0	0	0	0	0	1	0	1	0
10001886	00091577	användare (n=721)	929	73	201305062051	2	1993	1	2	64132	2	5	14	2	1		1	1	0	1	0	1	1	0	0	0	0	0	0	0	0	0	0	1	0	1	0	0	1	0	0	0	0	0	0	1	0	1	0
10001888	00091577	ej användare (n=280)	752	58	201304292029	2	1995	5	4	73436	2	5	14	1	3	11	0	0	0	0	0	1	1	0	0	0	0	0	0	0	0	0	0	0	0	0	0	0	0	0	0	0	0	0	0	1	0	1	0
10001889	00091582	användare (n=721)	1288	59	201305051728	2	1994	5	3	93191	1	5	14	1	1		1	1	0	0	0	0	1	0	0	1	0	0	0	0	0	0	0	1	0	1	0	0	0	0	0	0	0	0	0	0	0	1	0
10001893	00091191	användare (n=721)	921	74	201305051734	2	1978	2	2	45932	4	1	12	1	1		1	1	0	0	0	1	1	0	0	1	1	0	0	0	0	0	0	1	0	1	0	0	0	0	0	0	0	0	0	1	0	1	0
10001894	00005830	användare (n=721)	1063	64	201304292031	2	1976	2	2	37160	4	1	13	1	1		1	1	0	1	0	0	1	0	0	1	1	1	0	1	0	0	0	1	0	1	0	0	1	1	0	0	0	0	0	0	0	1	0
10001895	00091234	ej användare (n=280)	967	80	201305051746	2	1970	3	1	16570	4	1	8	1	3	2.4	0	0	1	1	1	1	1	0	0	0	0	0	0	0	0	0	0	0	0	0	1	0	1	0	0	1	0	0	0	1	0	1	0
10001900	00091579	användare (n=721)	691	70	201305031837	2	1976	2	3	31493	4	1	14	1	1		1	0	1	1	0	1	0	0	0	1	0	0	0	0	0	0	0	1	0	0	1	0	1	0	0	0	0	0	0	1	0	0	0
10001905	00091577	ej användare (n=280)	924	68	201304232029	2	1992	1	1	21371	4	2	13	3	3	7	0	0	0	1	0	0	0	0	0	0	0	0	0	0	0	0	0	0	0	0	0	0	1	0	0	0	0	0	0	0	0	0	0
10001907	00091582	ej användare (n=280)	1189	69	201304241806	2	1984	1	4	36030	2	2	10	1	3	2.7	1	1	1	1	0	1	1	0	0	1	1	0	0	0	0	0	0	1	0	1	1	0	1	0	0	0	0	0	0	1	0	1	0
10001909	00091579	användare (n=721)	1349	71	201305071759	2	1988	5	2	9999	4	4	4	1	1		0	1	0	0	0	1	1	0	0	1	0	0	0	0	0	0	0	0	0	1	0	0	0	0	0	0	0	0	0	1	0	1	0
10001910	00005768	användare (n=721)	904	76	201304232030	2	1987	3	1	41648	2	2	12	1	1		0	0	1	0	0	0	1	0	1	1	0	0	0	0	0	0	0	0	0	0	1	0	0	0	0	0	0	0	0	0	0	1	0
10001911	00091191	användare (n=721)	794	69	201305051719	2	1981	1	1	41479	4	1	12	1	1		1	1	0	0	0	1	1	0	0	1	0	0	0	0	0	0	0	1	0	1	0	0	0	0	0	0	0	0	0	1	0	1	0
10001912	00007015	användare (n=721)	874	69	201304251300	2	1978	2	3	24295	2	1	12	2	1		1	0	0	0	0	1	1	0	0	1	0	0	0	0	0	0	0	1	0	0	0	0	0	0	0	0	0	0	0	1	0	1	0
10001916	00091577	användare (n=721)	929	69	201304251833	2	1992	5	2	55314	2	2	9	1	1		1	1	0	0	0	0	1	0	0	0	0	0	0	0	0	0	0	1	0	1	0	0	0	0	0	0	0	0	0	0	0	0	0
10001919	00091582	användare (n=721)	921	70	201304291745	2	1983	5	1	16255	3	2	8	1	1		1	1	1	1	0	1	1	0	0	1	1	0	0	0	0	0	0	1	0	1	1	0	1	0	0	0	0	0	0	1	0	1	0
10001921	00091867	ej användare (n=280)	1319	73	201304232034	2	1965	1	1	12640	2	4	7	2	3	6.9	1	1	1	0	0	0	1	0	0	0	0	0	0	0	0	0	0	1	0	1	1	0	0	0	0	0	0	0	0	0	0	1	0
10001928	00091867	användare (n=721)	1032	73	201304292041	2	1987	10	2	58232	2	2	1	1	1		1	1	1	0	0	1	1	1	0	1	0	0	0	0	0	0	0	1	0	1	1	0	0	0	0	0	0	0	0	1	0	1	0
10001934	00091582	användare (n=721)	929	70	201305051750	2	1976	2	3	72242	4	1	13	1	1		1	1	1	0	0	0	1	0	0	1	0	0	0	0	0	0	0	1	0	1	1	0	0	0	0	0	0	0	0	0	0	1	0
10001939	00091191	användare (n=721)	859	63	201304291704	2	1995	5	2	9999	1	5	14	2	1		1	1	0	0	0	0	1	0	0	1	0	0	0	0	0	0	0	1	0	1	0	0	0	0	0	0	0	0	0	0	0	1	0
10001943	00091969	användare (n=721)	1245	73	201305021958	2	1977	2	1	42542	3	1	12	1	1		0	0	0	1	0	0	1	0	0	1	0	0	0	0	0	0	0	0	0	0	0	0	1	0	0	0	0	0	0	0	0	1	0
10001945	00005863	ej användare (n=280)	577	48	201304261555	2	1975	2	2	29845	4	1	14	4	3	5	1	1	1	1	1	1	1	0	0	0	0	0	0	0	0	0	0	1	0	1	1	0	1	0	0	1	0	0	0	1	0	1	0
10001946	00005521	ej användare (n=280)	836	69	201304232034	2	1966	2	3	78054	4	1	13	1	3	3	1	1	1	1	0	0	1	0	0	1	1	0	0	0	0	0	0	1	0	1	1	0	1	0	0	0	0	0	0	0	0	1	0
10001950	00005244	ej användare (n=280)	1002	49	201304251852	2	1994	5	2	70376	1	5	14	1	3	1	1	1	0	0	0	0	1	0	0	1	0	0	0	0	0	0	0	1	0	1	0	0	0	0	0	0	0	0	0	0	0	1	0
10001952	00091179	användare (n=721)	863	71	201304291746	2	1984	5	2	93141	2	4	5	1	1		1	1	0	1	0	1	1	0	0	0	0	0	0	0	0	0	0	1	0	1	0	0	1	0	0	0	0	0	0	1	0	1	0
10001957	00005452	ej användare (n=280)	1100	73	201304232036	2	1966	1	2	37436	2	3	7	1	3	6	0	1	0	0	0	1	1	0	0	1	0	0	0	0	0	0	0	0	0	1	0	0	0	0	0	0	0	0	0	1	0	1	0
10001961	00005398	ej användare (n=280)	778	69	201305062008	2	1979	2	1	41322	3	1	12	1	3	3	0	0	1	0	0	1	1	0	0	0	1	0	0	0	0	0	0	0	0	0	1	0	0	0	0	0	0	0	0	1	0	1	0
10001971	00091223	användare (n=721)	981	73	201305071859	2	1966	2	1	41478	2	1	13	2	1		0	1	0	0	0	0	1	0	0	1	1	0	0	0	0	0	0	0	0	1	0	0	0	0	0	0	0	0	0	0	0	1	0
10001975	00091867	ej användare (n=280)	1066	70	201305051625	2	1978	1	2	54531	2	1	9	1	3	2	1	1	0	0	0	1	1	0	0	0	0	0	0	0	0	0	0	1	0	1	0	0	0	0	0	0	0	0	0	1	0	1	0
10001976	00005779	användare (n=721)	1036	72	201304292038	2	1991	1	2	94232	2	2	14	1	1		0	0	1	0	0	0	1	0	0	1	1	0	0	0	0	0	0	0	0	0	1	0	0	0	0	0	0	0	0	0	0	1	0
10001983	00005644	användare (n=721)	884	69	201304292040	2	1978	2	3	53392	4	1	13	1	1		1	1	0	1	0	0	1	0	0	1	1	0	0	0	0	0	0	1	0	1	0	0	1	0	0	0	0	0	0	0	0	1	0
10001984	00091969	ej användare (n=280)	814	68	201305021943	2	1980	1	3	28040	2	2	8	1	3	5	1	0	0	0	0	1	1	0	0	1	0	0	0	0	0	0	0	1	0	0	0	0	0	0	0	0	0	0	0	1	0	1	0
10001992	00004367	användare (n=721)	967	71	201304232038	2	1975	2	2	25246	4	1	11	1	1		1	1	1	1	0	1	1	0	0	1	1	0	0	0	0	0	0	1	0	1	1	0	1	0	0	0	0	0	0	1	0	1	0
10001996	00091867	användare (n=721)	1149	64	201304241656	2	1991	5	2	84232	2	2	14	1	1		1	0	0	0	1	1	1	0	0	0	0	0	0	0	0	0	0	1	0	0	0	0	0	0	0	0	1	0	0	1	0	0	0
10002000	00091582	användare (n=721)	1158	75	201305021925	2	1974	5	2	22472	4	1	9	1	1		1	1	0	0	0	0	1	0	1	1	1	0	0	0	0	0	0	1	0	1	0	0	0	0	0	0	0	0	0	0	0	1	0
10002001	00091579	användare (n=721)	1311	75	201305071959	2	1985	1	3	34052	2	2	11	1	1		0	0	0	0	0	1	1	1	0	1	0	0	1	0	0	0	1	0	0	0	0	0	0	0	0	0	0	0	0	1	0	1	0
10002002	00005644	ej användare (n=280)	822	68	201304232040	2	1973	2	2	64991	4	1	13	1	3	8	1	0	0	1	0	1	1	0	0	1	0	0	0	0	0	0	0	1	0	0	0	0	1	0	0	0	0	0	0	1	0	1	0
10002004	00091179	ej användare (n=280)	803	59	201304232039	2	1992	1	2	43434	2	5	14	1	3	1	1	1	0	0	0	1	1	0	0	0	0	0	0	0	0	0	0	1	0	1	0	0	0	0	0	0	0	0	0	1	0	1	0
10002009	00091579	användare (n=721)	963	69	201304292041	2	1970	1	2	15530	2	1	13	1	1		1	1	0	0	0	1	1	0	0	1	1	0	0	0	0	0	0	1	0	1	0	0	0	0	0	0	0	0	0	1	0	1	0
10002010	00005779	ej användare (n=280)	731	71	201305062055	2	1968	1	2	44193	4	1	13	1	3	4	0	0	0	0	0	1	1	0	0	1	1	0	0	0	0	0	0	0	0	0	0	0	0	0	0	0	0	0	0	1	0	1	0
10002014	00091225	användare (n=721)	1033	70	201305031757	2	1974	1	2	28535	4	3	8	1	1		1	1	0	1	1	0	1	0	0	1	1	0	0	0	0	1	0	1	0	1	0	0	1	0	0	1	0	0	0	0	0	1	0
10002018	00005692	användare (n=721)	568	69	201305062056	2	1993	1	1	11335	2	5	14	4	1		0	0	0	0	0	1	1	0	1	1	0	0	0	0	0	0	0	0	0	0	0	0	0	0	0	0	0	0	0	1	0	1	0
10002027	00091582	ej användare (n=280)	1022	73	201305021946	2	1988	1	3	15360	3	2	8	1	3	8	1	1	0	0	0	1	1	0	1	1	0	0	0	0	0	0	0	1	0	1	0	0	0	0	0	0	0	0	0	1	0	1	0
10002029	00091577	ej användare (n=280)	570	49	201304292044	2	1997	5	2	83172	1	5	14	1	3	1	0	0	0	0	0	0	1	0	0	0	0	0	0	0	0	0	0	0	0	0	0	0	0	0	0	0	0	0	0	0	0	1	0
10002041	00091793	användare (n=721)	5295	70	201304251100	2	1978	1	3	51252	4	1	13	1	1		1	1	0	0	0	1	1	0	0	0	0	0	0	0	0	0	0	1	0	1	0	0	0	0	0	0	0	0	0	1	0	1	0
10002042	00005244	ej användare (n=280)	940	68	201304251709	2	1965	1	3	73112	2	2	14	1	3	7	0	0	0	0	0	0	1	0	0	0	0	0	0	0	0	0	0	0	0	0	0	0	0	0	0	0	0	0	0	0	0	1	0
10002046	00005768	ej användare (n=280)	839	71	201304232045	2	1975	1	2	28133	4	3	8	1	3	4	0	1	0	0	0	1	1	0	0	1	1	0	0	0	0	0	0	0	0	1	0	0	0	0	0	0	0	0	0	1	0	1	0
10002048	00005585	användare (n=721)	1071	71	201304291753	2	1991	1	2	66237	2	2	7	1	1		0	0	0	0	0	1	1	0	0	1	0	0	1	0	0	0	0	0	0	0	0	0	0	0	0	0	0	0	0	1	0	1	0
10002057	00091191	användare (n=721)	765	63	201305051759	2	1974	1	1	19269	2	1	10	1	1		0	0	1	0	0	0	1	0	1	1	0	0	0	0	0	0	0	0	0	0	1	0	0	0	0	0	0	0	0	0	0	1	0
10002068	00091577	användare (n=721)	834	72	201304291706	2	1982	1	1	16741	4	4	10	1	1		0	0	1	0	0	1	1	0	0	0	0	0	0	0	0	0	0	0	0	0	1	0	0	0	0	0	0	0	0	1	0	1	0
10002075	00091786	användare (n=721)	1005	59	201304241918	2	1985	1	1	12144	2	4	7	1	1		1	1	0	0	0	1	1	0	0	0	0	0	0	0	0	0	0	1	0	1	0	0	0	0	0	0	0	0	0	1	0	1	0
10002077	00091867	användare (n=721)	1345	69	201304301822	2	1964	2	3	26437	4	1	12	1	1		1	1	0	0	0	1	1	0	0	0	0	0	0	0	0	0	0	1	1	1	0	0	0	0	0	0	0	0	0	1	0	1	0
10002079	00091191	användare (n=721)	1089	78	201304232043	2	1975	9	1	12868	5	3	7	1	1		1	1	0	0	0	1	1	1	0	1	1	0	0	0	0	0	0	1	0	1	0	0	0	0	0	0	0	0	0	1	0	1	0
10002082	00005852	användare (n=721)	933	71	201304261557	2	1974	1	2	59036	4	1	11	1	1		0	1	1	1	0	0	1	0	0	1	1	0	0	0	0	0	0	0	0	1	1	0	1	0	0	0	0	0	0	0	0	1	0
10002086	00005788	användare (n=721)	1548	76	201304251837	2	1976	5	2	46161	4	3	4	4	1		1	1	0	0	0	0	1	1	0	0	0	0	0	0	0	0	0	1	0	1	0	0	0	0	0	0	0	0	0	0	0	1	0
10002089	00091155	användare (n=721)	920	71	201304232042	2	1988	5	2	58228	2	2	14	1	1		1	1	0	0	0	1	1	0	0	1	0	0	0	0	0	0	0	1	0	1	0	0	0	0	0	0	0	0	0	1	0	1	0
10002096	00091577	användare (n=721)	798	69	201305011537	2	1994	5	3	83242	2	6	14	1	1		0	0	0	0	0	1	1	0	0	0	0	0	0	0	0	0	0	0	0	0	0	0	0	0	0	0	0	0	0	1	0	1	0
10002105	00091155	användare (n=721)	615	70	201305031916	2	1970	2	2	56634	4	1	13	1	1		1	0	1	0	0	1	1	0	0	1	1	0	0	0	0	0	0	1	0	0	1	0	0	0	0	0	0	0	0	1	0	1	0
10002111	00091234	användare (n=721)	1026	70	201305051817	2	1992	1	2	60219	2	4	7	1	1		0	0	0	1	1	1	1	0	0	0	0	0	0	0	0	0	0	0	0	0	0	0	1	0	0	1	0	0	0	1	0	1	0
10002114	00091191	användare (n=721)	1008	64	201305021954	2	1986	5	1	12647	2	2	9	1	1		1	1	0	0	0	0	1	1	0	1	0	0	0	0	0	0	0	1	0	1	0	0	0	0	0	0	0	0	0	0	0	1	0
10002123	00005644	användare (n=721)	1080	61	201304251838	2	1996	5	4	89640	1	5	14	1	1		0	0	0	0	0	1	1	0	0	1	0	0	0	0	0	0	0	0	0	0	0	0	0	0	0	0	0	0	0	1	0	1	0
10002126	00091579	användare (n=721)	924	63	201305021642	2	1993	5	2	90655	2	4	4	1	1		0	0	0	1	1	0	0	0	0	1	0	0	0	0	0	0	0	0	0	0	0	0	1	0	0	1	0	0	0	0	0	0	0
10002129	00091786	användare (n=721)	863	72	201304291654	2	1996	5	1	19146	1	5	14	1	1		1	1	0	0	0	1	1	0	0	0	0	0	0	0	0	0	0	1	0	1	0	0	0	0	0	0	0	0	0	1	0	1	0
10002131	00005789	användare (n=721)	909	75	201304232049	2	1970	2	1	43833	4	1	11	1	1		1	1	0	0	0	1	1	0	0	1	0	0	0	0	0	0	0	1	0	1	0	0	0	0	0	0	0	0	0	1	0	1	0
10002133	00005521	användare (n=721)	815	75	201304232050	2	1989	5	2	72226	2	2	14	3	1		0	1	0	0	0	1	1	1	1	1	1	0	0	0	0	0	0	0	0	1	0	0	0	0	0	0	0	0	0	1	0	1	0
10002134	00091577	användare (n=721)	826	71	201304251720	2	1990	1	2	42932	4	2	12	1	1		0	1	1	0	0	1	1	0	0	0	0	0	0	0	0	0	0	0	0	1	1	0	0	0	0	0	0	0	0	1	0	0	0
10002135	00005692	ej användare (n=280)	768	69	201304261557	2	1982	1	2	75315	4	4	9	1	3	1	0	0	0	1	0	1	0	0	1	1	0	0	0	0	0	0	0	0	0	0	0	0	1	0	0	0	0	0	0	1	0	0	0
10002141	00005830	användare (n=721)	1460	60	201304292050	2	1966	2	2	74335	4	1	14	1	1		1	1	1	1	0	0	1	0	0	1	1	0	0	1	0	0	1	1	0	1	1	0	1	0	0	0	0	0	0	0	0	1	0
10002144	00005692	ej användare (n=280)	666	63	201304292050	2	1969	2	1	17543	2	1	13	1	3	8	1	1	1	0	0	1	1	0	0	1	0	0	0	0	0	0	0	1	0	1	1	0	0	0	0	0	0	0	0	1	0	1	0
10002146	00091234	användare (n=721)	950	70	201305051459	2	1981	1	2	55334	4	1	11	1	1		1	1	1	1	0	0	1	0	0	0	0	0	0	0	0	0	0	1	0	1	1	0	1	0	0	0	0	0	0	0	0	1	0
10002147	00091579	ej användare (n=280)	708	72	201305071928	2	1966	1	2	65351	4	1	14	1	3	9	0	0	0	0	0	0	1	0	0	0	0	0	0	0	0	0	0	0	0	0	0	0	0	0	0	0	0	0	0	0	0	1	0
10002150	00005669	användare (n=721)	1014	72	201305061919	2	1979	2	2	70340	4	4	1	1	1		0	0	0	1	0	1	1	0	0	1	1	0	0	0	0	0	0	0	0	0	0	0	1	0	0	0	0	0	0	1	0	1	0
10002151	00091222	användare (n=721)	1520	75	201305011528	2	1995	5	2	87296	1	5	14	1	1		0	0	0	1	0	1	1	0	0	1	0	0	0	0	0	0	0	0	0	0	0	0	1	0	0	0	0	0	0	1	0	1	0
10002154	00091225	ej användare (n=280)	1266	57	201305071916	2	1965	1	2	75648	4	1	11	4	3	5	0	1	1	0	1	0	1	1	0	1	1	0	0	0	0	0	1	0	0	1	1	0	0	0	0	1	0	0	0	0	0	1	0
10002157	00091184	användare (n=721)	873	74	201305011530	2	1994	5	2	31293	2	4	7	1	1		0	0	0	0	0	1	1	0	1	1	0	0	0	0	0	0	0	0	0	0	0	0	0	0	0	0	0	0	0	1	0	1	0
10002167	00005644	användare (n=721)	943	69	201304232056	2	1990	1	2	39238	2	2	14	1	1		1	0	0	1	0	0	1	0	0	0	0	0	0	0	0	0	0	1	0	0	0	0	1	0	0	0	0	0	0	0	0	1	0
10002170	00005466	användare (n=721)	1086	79	201304241814	2	1992	1	2	56633	2	5	14	1	1		0	0	0	0	0	0	1	0	0	1	0	0	0	0	0	0	0	0	0	0	0	0	0	0	0	0	0	0	0	0	0	1	0
10002176	00005399	användare (n=721)	995	69	201304241814	2	1974	2	2	66894	4	1	10	1	1		1	0	0	0	0	1	1	0	0	1	0	0	0	0	0	0	0	1	0	0	0	0	0	0	0	0	0	0	0	1	0	1	0
10002181	00091162	användare (n=721)	1081	73	201304232052	2	1991	5	2	53231	2	4	4	2	1		1	1	0	1	1	1	1	1	0	0	0	0	0	0	0	0	0	1	0	1	0	0	1	0	0	1	1	0	0	1	0	1	0
10002183	00091582	användare (n=721)	763	69	201304292044	2	1965	2	2	43542	2	1	14	2	1		1	1	1	0	0	0	1	0	0	1	1	0	0	0	0	0	0	1	0	1	1	0	0	0	0	0	0	0	0	0	0	1	0
10002189	00091225	ej användare (n=280)	820	72	201305021949	2	1982	1	1	11769	4	1	11	1	3	2	1	1	0	0	1	1	1	0	0	1	1	0	0	0	0	0	0	1	0	1	0	0	0	0	0	1	0	0	0	1	0	1	0
10002190	00091156	användare (n=721)	884	69	201305022006	2	1967	1	3	29192	2	1	11	1	1		0	0	1	0	0	0	0	0	0	0	0	0	0	0	0	0	0	0	0	0	1	0	0	0	0	0	0	0	0	0	0	0	0
10002192	00091786	användare (n=721)	799	70	201304292046	2	1968	1	2	65350	4	1	11	1	1		1	0	0	0	0	0	1	0	0	0	0	0	0	0	0	0	0	1	0	0	0	0	0	0	0	0	0	0	0	0	0	1	0
10002195	00091867	användare (n=721)	1052	70	201305051425	2	1971	2	2	27398	4	1	13	1	1		1	1	1	0	0	0	1	0	0	0	0	0	0	0	0	0	0	1	0	1	1	0	0	0	0	0	0	0	0	0	0	1	0
10002197	00091155	ej användare (n=280)	645	69	201305031824	2	1985	1	2	60363	2	1	14	1	3	2	1	1	1	0	0	1	1	0	0	1	0	0	0	0	0	0	0	1	0	1	1	0	0	0	0	0	0	0	0	1	0	1	0
10002205	00091577	användare (n=721)	845	72	201304291753	2	1983	5	1	41830	4	4	6	1	1		1	1	1	0	0	1	1	1	0	0	0	0	0	0	0	0	0	1	0	1	1	0	0	0	0	0	0	0	0	1	0	1	0
10002220	00005564	användare (n=721)	1026	71	201304251708	2	1991	1	1	12431	2	4	7	3	1		1	1	0	0	1	1	0	0	0	0	0	0	0	0	0	0	0	1	0	1	0	0	0	0	0	0	1	0	0	1	0	0	0
10002224	00005564	användare (n=721)	933	75	201304251843	2	1975	2	1	13568	4	1	13	1	1		1	1	0	0	0	1	1	0	1	1	1	0	0	0	0	0	0	1	0	1	0	0	0	0	0	0	0	0	0	1	0	1	0
10002226	00091786	användare (n=721)	980	70	201305051609	2	1994	5	1	41126	1	5	14	4	1		1	1	0	1	0	1	1	0	0	0	0	0	0	0	0	0	0	1	0	1	0	0	1	0	0	0	0	0	0	1	0	1	0
10002228	00091867	användare (n=721)	776	69	201305051508	2	1967	2	1	63370	4	1	13	1	1		1	1	0	1	0	1	1	0	0	0	0	0	0	0	0	0	0	1	0	1	0	0	1	0	0	0	0	0	0	1	0	1	0
10002230	00091582	användare (n=721)	1041	71	201305051426	2	1993	1	1	16350	2	4	6	1	1		1	1	0	0	0	1	1	0	0	1	0	0	0	0	0	0	0	1	0	1	0	0	0	0	0	0	0	0	0	1	0	1	0
10002233	00091155	användare (n=721)	624	59	201305031553	2	1964	9	2	81542	2	1	7	1	1		1	1	0	0	0	1	1	0	0	0	0	0	0	0	0	0	0	1	0	1	0	0	0	0	0	0	0	0	0	1	0	1	0
10002234	00091191	användare (n=721)	1101	70	201305022012	2	1969	1	3	92294	4	1	12	1	1		1	1	0	0	0	0	1	0	0	1	1	0	0	0	0	0	0	1	0	1	0	0	0	0	0	0	0	0	0	0	0	1	0
10002235	00091225	användare (n=721)	1228	69	201305022009	2	1975	2	2	26258	4	1	12	1	1		1	1	0	1	1	1	1	1	0	1	1	0	0	0	0	0	0	1	0	1	0	0	1	0	0	1	0	0	0	1	0	1	0
10002242	00091184	användare (n=721)	870	69	201305022017	2	1981	1	2	50649	2	1	12	1	1		1	1	0	0	0	0	1	0	0	1	1	0	0	0	0	0	0	1	0	1	0	0	0	0	0	0	0	0	0	0	0	1	0
10002266	00091223	användare (n=721)	1084	72	201304232054	2	1989	5	2	83130	2	4	6	1	1		1	0	0	1	0	1	1	1	0	0	0	0	0	0	0	0	0	1	0	0	0	0	1	0	0	0	0	0	0	1	0	1	0
10002273	00091191	ej användare (n=280)	841	48	201305051835	2	1997	5	3	67294	1	5	14	1	3	1	0	0	0	0	0	1	1	0	0	1	0	0	0	0	0	0	0	0	0	0	0	0	0	0	0	0	0	0	0	1	0	1	0
10002283	00091582	användare (n=721)	1024	70	201305051838	2	1993	1	1	41483	2	4	14	1	1		1	1	0	0	0	0	1	0	0	1	0	0	0	0	0	0	0	1	0	1	0	0	0	0	0	0	0	0	0	0	0	1	0
10002306	00091786	användare (n=721)	821	69	201304291755	2	1974	10	3	78545	2	1	10	1	1		1	1	0	0	0	0	1	0	0	0	0	0	0	0	0	0	0	1	0	1	0	0	0	0	0	0	0	0	0	0	0	1	0
10002308	00091184	ej användare (n=280)	687	59	201305011843	2	1995	5	2	80257	1	5	14	1	3	1	0	0	0	0	0	0	0	0	0	1	0	0	0	0	0	0	0	0	0	0	0	0	0	0	0	0	0	0	0	0	0	0	0
10002313	00005516	användare (n=721)	851	60	201305062045	2	1993	5	2	24135	2	5	14	1	1		1	0	1	0	0	1	1	0	0	1	0	0	0	0	0	0	0	1	0	0	1	0	0	0	0	0	0	0	0	1	0	1	0
10002316	00091225	användare (n=721)	1292	70	201305022036	2	1994	5	2	61493	1	5	10	1	1		0	1	0	0	1	1	1	0	0	1	1	0	0	0	0	0	0	0	0	1	0	0	0	0	0	1	0	0	0	1	0	1	0
10002318	00091969	ej användare (n=280)	1455	71	201305022035	2	1969	3	2	35592	2	1	9	1	3	3	0	1	1	0	0	1	1	1	1	1	0	0	0	0	0	0	1	0	0	1	1	0	0	0	0	0	0	0	0	1	0	1	0
10002338	00005644	användare (n=721)	699	69	201304241818	2	1993	1	1	69144	2	2	11	1	1		1	0	0	0	0	1	1	0	0	1	0	0	0	0	0	0	0	1	0	0	0	0	0	0	0	0	0	0	0	1	0	1	0
10002346	00091179	ej användare (n=280)	890	68	201304251851	2	1987	5	2	79132	2	4	2	1	3	1	0	0	0	0	0	1	1	0	0	0	0	0	0	0	0	0	0	0	0	0	0	0	0	0	0	0	0	0	0	1	0	1	0
10002349	00091184	ej användare (n=280)	738	67	201304241818	2	1972	2	3	31198	4	1	13	1	3	3	1	1	0	0	0	1	1	0	0	1	0	0	0	0	0	0	1	1	0	1	0	0	0	0	0	0	0	0	0	1	0	1	0
10002350	00091579	användare (n=721)	1093	71	201304261602	2	1986	1	1	11537	4	2	10	2	1		1	1	1	0	0	1	1	0	1	0	1	0	0	0	0	0	0	1	0	1	1	0	0	0	0	0	0	0	0	1	0	1	0
10002367	00091582	användare (n=721)	737	73	201305022030	2	1980	3	2	54155	2	1	14	1	1		1	1	1	0	0	1	1	0	1	1	1	0	0	0	0	0	0	1	0	1	1	0	0	0	0	0	0	0	0	1	0	1	0
10002376	00091156	ej användare (n=280)	762	49	201305022033	2	1973	10	1	43167	2	4	8	3	3	6	0	1	0	0	0	0	1	0	0	0	1	0	0	0	0	0	0	0	0	1	0	0	0	0	0	0	0	0	0	0	0	1	0
10002385	00004563	användare (n=721)	678	70	201304241819	2	1981	1	1	11238	4	1	13	1	1		1	1	1	1	1	1	1	0	1	1	1	0	0	0	0	0	0	1	0	1	1	0	1	0	0	1	0	0	0	1	0	1	0
10002386	00091867	användare (n=721)	1034	71	201304241821	2	1994	5	2	85651	2	5	14	2	1		0	0	0	0	0	1	1	0	0	0	0	0	0	0	0	0	0	0	0	0	0	0	0	0	0	0	0	0	0	1	0	1	0
10002388	00091582	användare (n=721)	901	71	201305051618	2	1983	1	2	69151	3	1	10	1	1		1	1	1	0	0	0	1	0	0	1	0	0	0	0	0	0	0	1	0	1	1	0	0	0	0	0	0	0	0	0	0	1	0
10002390	00091579	användare (n=721)	1012	69	201305021702	2	1981	1	1	12248	2	1	10	2	1		1	1	1	0	0	1	1	0	0	1	0	0	0	0	0	0	0	1	0	1	1	0	0	0	0	0	0	0	0	1	0	1	0
10002392	00091577	användare (n=721)	1229	78	201304241822	2	1980	2	2	59342	2	1	10	4	1		1	1	0	0	0	1	1	0	0	0	0	0	0	0	0	0	0	1	0	1	0	0	0	0	0	0	0	0	0	1	0	1	0
10002397	00091579	ej användare (n=280)	806	59	201304291800	2	1989	5	2	75273	2	4	6	1	3	6	0	0	0	0	0	0	1	1	0	1	0	0	0	0	0	0	0	0	0	0	0	0	0	0	0	0	0	0	0	0	0	1	0
10002398	00091867	användare (n=721)	1176	72	201305081724	2	1965	7	2	72244	4	1	13	2	1		1	1	1	1	0	0	1	0	0	0	0	0	0	0	0	0	0	1	0	1	1	0	1	0	0	0	0	0	0	0	0	1	0
10002401	00091579	ej användare (n=280)	1469	69	201305031557	2	1975	1	1	12639	2	1	13	1	3	2	0	1	1	0	0	0	1	0	0	0	1	0	0	0	0	0	0	0	0	1	1	0	0	0	0	0	0	0	0	0	0	1	0
10002411	00005692	användare (n=721)	729	70	201305061928	2	1997	5	4	81191	1	5	14	1	1		0	0	0	0	0	0	1	0	0	1	1	0	0	0	0	0	0	0	0	0	0	0	0	0	0	0	0	0	0	0	0	1	0
10002412	00091867	användare (n=721)	1076	69	201305031600	2	1981	9	1	14265	4	1	12	1	1		1	1	0	0	0	0	1	0	0	0	0	0	0	0	0	0	0	1	0	1	0	0	0	0	0	0	0	0	0	0	0	1	0
10002425	00005399	ej användare (n=280)	883	69	201304261603	2	1978	10	2	97751	4	2	12	1	3	2	1	1	0	0	0	0	1	0	1	1	0	0	0	0	0	0	0	1	0	1	0	0	0	0	0	0	0	0	0	0	0	1	0
10002428	00005398	användare (n=721)	848	69	201304251724	2	1966	2	2	93431	2	1	13	1	1		1	0	0	1	0	0	1	0	0	0	0	0	0	0	0	0	0	1	0	0	0	0	1	0	0	0	0	0	0	0	0	1	0
10002433	00091582	ej användare (n=280)	957	59	201305021703	2	1993	1	3	57013	2	5	14	1	3	1	1	1	0	0	0	0	1	0	0	1	1	0	0	0	0	0	0	1	0	1	0	0	0	0	0	0	0	0	0	0	0	0	1
10002434	00005830	ej användare (n=280)	1343	75	201304251852	2	1977	9	1	41716	2	3	5	1	3	1	1	1	0	1	0	1	1	0	1	1	1	1	0	1	0	1	1	1	0	1	0	0	1	0	0	0	0	0	0	1	0	1	0
10002440	00091579	användare (n=721)	2052	61	201305021822	2	1965	2	1	13331	4	1	13	4	1		1	0	1	0	0	0	1	0	0	1	0	0	0	0	0	0	0	1	0	0	1	0	0	0	0	0	0	0	0	0	0	1	0
10002454	00091579	användare (n=721)	1012	70	201305022052	2	1970	1	2	26365	4	1	12	1	1		1	1	0	1	0	1	1	0	1	1	1	0	0	0	0	0	0	1	0	1	0	0	1	0	0	0	0	0	0	1	0	1	0
10002456	00091184	användare (n=721)	925	71	201305022053	2	1986	7	2	34032	3	4	14	2	1		0	0	0	0	0	0	1	0	0	0	0	0	0	0	0	0	0	0	0	0	0	0	0	0	0	0	0	0	0	0	0	0	0
10002457	00091156	användare (n=721)	757	70	201305022053	2	1966	1	2	79331	2	1	11	1	1		0	1	1	0	0	1	1	0	0	1	1	0	0	0	0	0	0	0	0	1	1	0	0	0	0	0	0	0	0	1	0	1	0
10002464	00005585	användare (n=721)	1400	70	201304261605	2	1987	5	2	89137	4	2	12	1	1		1	1	1	1	0	1	1	0	1	1	1	1	0	0	1	1	0	1	0	1	1	0	1	0	0	0	0	0	0	1	0	1	0
10002468	00091155	användare (n=721)	779	84	201305031936	2	1992	5	2	25277	1	2	14	1	1		0	1	0	0	0	1	1	1	1	0	0	0	0	0	0	0	0	0	0	1	0	0	0	0	0	0	0	0	0	1	0	1	0
10002472	00091579	ej användare (n=280)	1977	67	201305071827	2	1978	1	1	42735	2	2	12	1	3	2	0	1	1	1	0	1	1	0	0	1	1	0	0	0	0	0	0	0	0	1	1	0	1	0	0	0	0	0	0	1	0	1	0
10002475	00091579	användare (n=721)	1092	70	201305031755	2	1980	5	2	90581	4	1	10	1	1		1	1	0	0	0	1	1	0	0	1	1	1	0	0	0	0	1	1	0	1	0	0	0	0	0	0	0	0	0	1	0	1	0
10002479	00005836	användare (n=721)	993	73	201304261523	2	1971	2	2	60213	2	1	13	3	1		0	0	1	0	0	1	1	0	0	0	0	0	0	0	0	0	0	0	0	0	1	0	0	0	0	0	0	0	0	1	0	1	0
10002485	00091155	användare (n=721)	821	70	201305072042	2	1974	2	2	67192	4	1	10	1	1		0	0	0	0	0	0	1	0	0	1	0	0	0	0	0	0	0	0	0	0	0	0	0	0	0	0	0	0	0	0	0	1	0
10002486	00091577	användare (n=721)	742	76	201305061702	2	1985	5	1	12240	2	4	4	1	1		0	0	1	1	0	1	1	0	0	0	0	0	0	0	0	0	0	0	0	0	1	0	1	0	0	0	0	0	0	1	0	1	0
10002498	00005516	ej användare (n=280)	1695	69	201305061659	2	1980	5	2	9999	4	2	1	4	3	2	1	0	0	0	0	0	1	0	0	0	0	0	0	0	0	0	0	1	0	0	0	0	0	0	0	0	0	0	0	0	0	1	0
10002502	00091155	användare (n=721)	539	71	201305071905	2	1978	1	3	43852	2	1	9	1	1		1	1	0	0	0	0	1	1	0	0	0	0	0	0	0	0	0	1	0	1	0	0	0	0	0	0	0	0	0	0	0	1	0
10002506	00091579	ej användare (n=280)	1320	74	201305031939	2	1968	10	2	53330	1	3	14	4	3	1	0	0	0	0	0	0	1	0	0	0	0	0	0	0	0	0	0	0	0	0	0	0	0	0	0	0	0	0	0	0	0	1	0
10002507	00005585	användare (n=721)	1163	70	201304241929	2	1984	1	1	12647	4	4	9	1	1		0	0	0	1	0	1	1	1	1	1	1	0	0	1	0	0	0	0	0	0	0	0	1	0	0	0	0	0	0	1	0	1	0
10002509	00005970	ej användare (n=280)	1349	73	201304241829	2	1969	2	1	11730	4	2	13	1	3	4	0	0	0	0	0	1	1	0	0	1	1	0	0	0	0	0	0	0	0	0	0	0	0	0	0	0	0	0	0	1	0	1	0
10002510	00091191	användare (n=721)	1250	79	201305051502	2	1988	1	2	92032	2	4	7	1	1		1	1	0	0	0	1	1	0	0	1	0	0	0	0	0	0	0	1	0	1	0	0	0	0	0	0	0	0	0	1	0	1	0
10002511	00091867	ej användare (n=280)	570	49	201305031947	2	1997	5	2	94151	1	5	14	2	3	1	1	1	1	0	0	1	1	0	0	0	0	0	0	0	0	0	0	1	0	1	1	0	0	0	0	0	0	0	0	1	0	1	0
10002513	00091582	ej användare (n=280)	944	68	201304291802	2	1974	1	3	62462	4	1	12	1	3	4	1	1	1	1	0	1	1	1	0	1	0	0	0	0	0	0	0	1	0	1	1	0	1	0	0	0	0	0	0	1	0	1	0
10002525	00091191	ej användare (n=280)	877	69	201304291803	2	1996	5	3	9999	1	6	14	1	3	14	0	0	0	0	0	0	0	0	0	0	0	0	0	0	0	0	1	0	0	0	0	0	0	0	0	0	0	0	0	0	0	0	0
10002538	00091155	användare (n=721)	691	65	201305061653	2	1994	5	3	86030	1	5	14	3	1		1	1	1	0	0	1	1	0	0	1	0	0	0	0	0	0	0	1	0	1	1	0	0	0	0	0	0	0	0	1	0	1	0
10002542	00091191	användare (n=721)	759	59	201305061653	2	1988	5	2	58436	4	4	4	4	1		0	0	0	1	0	0	1	0	0	1	0	0	0	0	0	0	0	0	0	0	0	0	1	0	0	0	0	0	0	0	0	1	0
10002553	00005398	användare (n=721)	919	69	201304251858	2	1980	2	1	41477	4	4	10	1	1		0	0	0	0	0	0	1	0	0	1	1	0	0	0	0	0	0	0	0	0	0	0	0	0	0	0	0	0	0	0	0	1	0
10002556	00005852	användare (n=721)	1074	74	201304261723	2	1973	2	1	21228	4	2	13	4	1		0	1	1	0	0	1	1	0	1	1	0	0	0	0	0	0	0	0	0	1	1	0	0	0	0	0	0	0	0	1	0	1	0
10002557	00091191	användare (n=721)	880	71	201305051444	2	1989	1	2	72345	2	4	14	1	1		1	1	0	1	0	1	1	0	0	1	0	0	0	0	0	0	0	1	0	1	0	0	1	0	0	0	0	0	0	1	0	1	0
10002559	00005399	användare (n=721)	816	72	201304241832	2	1993	10	2	79630	2	4	14	1	1		1	1	0	0	0	1	1	1	0	1	1	0	0	0	0	0	0	1	0	1	0	0	0	0	0	0	0	0	0	1	0	1	0
10002562	00091223	användare (n=721)	1653	76	201305072033	2	1971	1	2	82134	2	1	11	1	1		1	0	1	1	0	0	1	0	0	1	0	0	0	0	0	0	0	1	0	0	1	0	1	0	0	0	0	0	0	0	0	1	0
10002563	00091155	ej användare (n=280)	564	58	201305072032	2	1965	1	1	13645	2	1	10	4	3	4	1	1	0	0	0	0	1	0	0	0	0	0	0	0	0	0	0	1	0	1	0	0	0	0	0	0	0	0	0	0	0	1	0
10002564	00091184	ej användare (n=280)	906	69	201305011421	2	1993	1	2	59332	2	2	10	1	3	2	1	1	0	1	0	1	1	0	1	0	0	0	0	0	0	0	0	1	0	1	0	0	1	0	0	0	0	0	0	1	0	1	0
10002572	00091786	användare (n=721)	1119	74	201305031605	2	1992	1	4	26775	1	2	14	1	1		1	1	0	1	0	0	1	0	0	0	0	0	0	0	0	0	0	1	0	1	0	0	1	0	0	0	0	0	0	0	0	1	0
10002589	00091867	användare (n=721)	908	62	201305081542	2	1994	5	1	41129	2	5	14	1	1		1	1	0	0	0	1	1	0	0	0	0	0	0	0	0	0	0	1	0	1	0	0	0	0	0	0	0	0	0	1	0	1	0
10002594	00005585	användare (n=721)	996	70	201304241834	2	1966	2	2	78193	2	4	9	1	1		1	1	1	0	0	0	1	0	0	1	0	0	0	0	0	0	0	1	0	1	1	0	0	0	0	0	0	0	0	0	0	1	0
10002595	00004961	användare (n=721)	1185	73	201304261607	2	1992	5	1	21420	2	2	12	1	1		1	1	1	1	1	1	1	0	0	0	0	0	0	0	0	0	0	1	0	1	1	0	1	0	0	1	0	0	0	1	0	1	0
10002599	00005092	ej användare (n=280)	1149	69	201305062016	2	1986	1	3	38891	2	1	10	1	3	2	1	1	0	1	0	1	1	1	0	1	0	0	0	0	0	0	0	1	0	1	0	0	1	0	0	0	0	0	0	1	0	1	0
10002600	00091786	användare (n=721)	1055	59	201304292006	2	1976	7	2	95231	2	2	14	1	1		1	1	0	0	0	1	1	0	0	0	0	0	0	0	0	0	0	1	0	1	0	0	0	0	0	0	0	0	0	1	0	1	0
10002601	00004176	användare (n=721)	922	72	201304241835	2	1993	7	2	64551	1	2	14	2	1		0	0	0	0	0	1	1	0	0	1	0	0	1	0	0	0	0	0	0	0	0	0	0	0	0	0	0	0	0	1	0	1	0
10002605	00005788	användare (n=721)	742	69	201304261820	2	1971	2	1	17276	4	1	13	1	1		1	0	0	0	0	0	1	0	0	1	1	0	0	0	0	0	0	1	0	0	0	0	0	0	0	0	0	0	0	0	0	1	0
10002609	00005836	användare (n=721)	737	63	201304291744	2	1990	9	2	45130	2	1	14	1	1		1	1	0	1	0	0	1	0	1	1	0	0	0	0	0	0	0	1	0	1	0	0	1	0	0	0	0	0	0	0	0	1	0
10002610	00091179	ej användare (n=280)	1038	73	201304291803	2	1974	2	2	50458	4	1	12	1	3	5	1	1	1	1	0	1	1	0	0	0	0	0	0	0	0	0	0	1	0	1	1	0	1	0	0	0	0	0	0	1	0	1	0
10002612	00005399	användare (n=721)	691	71	201304261727	2	1981	2	2	52333	2	2	12	1	1		1	1	0	1	0	1	1	0	0	1	0	0	0	0	0	0	0	1	1	1	0	0	1	0	0	0	0	0	0	1	0	1	0
10002618	00091179	användare (n=721)	804	70	201305061706	2	1994	5	1	23833	1	5	14	1	1		1	1	0	0	0	1	1	0	0	0	0	0	0	0	0	0	0	1	0	1	0	0	0	0	0	0	0	0	0	1	0	1	0
10002621	00091191	användare (n=721)	778	73	201305061706	2	1995	5	3	37263	1	5	14	1	1		0	0	0	1	0	1	0	1	1	0	0	0	0	0	0	0	0	0	0	0	0	0	1	0	0	0	0	0	0	1	0	0	0
10002623	00005669	användare (n=721)	1059	75	201305061705	2	1993	10	2	35242	2	2	14	1	1		1	0	0	0	1	0	0	0	0	1	0	0	0	0	0	0	0	1	0	0	0	0	0	0	0	1	0	0	0	0	0	0	0
10002624	00005398	användare (n=721)	859	71	201305061846	2	1970	2	3	46890	4	1	13	1	1		0	0	0	0	0	0	1	0	0	1	1	0	0	0	0	0	0	0	0	0	0	0	0	0	0	0	0	0	0	0	0	1	0
10002630	00091786	användare (n=721)	1071	70	201305081914	2	1965	2	2	54133	4	1	12	1	1		1	1	1	0	0	1	1	0	0	0	0	0	0	0	0	0	0	1	0	1	1	0	0	0	0	0	0	0	0	1	0	1	0
10002637	00005644	användare (n=721)	725	61	201304241838	2	1986	2	2	58921	4	4	6	1	1		0	1	0	1	0	0	1	0	0	1	0	0	0	0	0	0	0	0	0	1	0	0	1	0	0	0	0	0	0	0	0	1	0
10002638	00005692	användare (n=721)	684	69	201304261734	2	1970	2	3	86241	4	1	13	1	1		1	1	0	0	0	0	1	0	0	1	1	0	0	0	0	0	0	1	0	1	0	0	0	0	0	0	0	0	0	0	0	1	0
10002639	00091579	användare (n=721)	1110	74	201304251903	2	1993	1	1	23376	2	5	11	1	1		1	1	0	1	0	1	1	0	0	1	0	0	0	0	0	0	0	1	0	1	0	0	1	0	0	0	0	0	0	1	0	1	0
10002640	00005863	ej användare (n=280)	751	58	201304261609	2	1995	5	3	9999	1	5	14	1	3	1	1	1	0	0	1	1	1	0	0	0	0	0	0	0	0	0	0	1	0	1	0	0	0	0	0	1	0	0	0	1	0	1	0
10002643	00005466	användare (n=721)	1083	71	201304241839	2	1987	5	3	61196	2	6	14	1	1		0	0	0	0	0	0	1	0	0	1	0	0	0	0	0	0	0	0	0	0	0	0	0	0	0	0	0	0	0	0	0	1	0
10002647	00004367	användare (n=721)	613	61	201304241841	2	1967	2	2	54332	4	3	12	1	1		1	1	1	0	0	0	1	0	0	1	1	0	0	0	0	0	0	1	0	1	1	0	0	0	0	0	0	0	0	0	0	1	0
10002653	00005788	användare (n=721)	1089	73	201304251914	2	1979	1	2	75334	4	1	12	2	1		0	0	1	1	0	1	1	0	0	0	1	0	0	0	0	0	0	0	0	0	1	0	1	0	0	0	0	0	0	1	0	1	0
10002654	00091867	användare (n=721)	932	60	201304261610	2	1988	5	2	75273	2	6	5	1	1		1	1	1	1	0	1	1	0	0	0	0	0	0	0	0	0	0	1	0	1	1	0	1	0	0	0	0	0	0	1	0	1	0
10002664	00091155	ej användare (n=280)	512	51	201305061705	2	1982	1	3	20840	2	1	11	1	3	2	1	1	1	0	0	1	1	1	1	1	0	0	0	0	0	0	0	1	0	1	1	0	0	0	0	0	0	0	0	1	0	1	0
10002679	00005352	användare (n=721)	831	70	201304241845	2	1990	1	2	60234	2	4	14	1	1		0	1	0	0	0	1	1	0	0	0	0	0	0	0	0	0	0	0	0	1	0	0	0	0	0	0	0	0	0	1	0	1	0
10002686	00007015	ej användare (n=280)	920	69	201304251000	2	1973	2	1	42679	4	1	12	1	3	2	1	1	0	1	0	0	1	0	0	1	1	0	0	0	0	0	0	1	0	1	0	0	1	0	0	0	0	0	0	0	0	1	0
10002687	00091867	användare (n=721)	1196	64	201304291842	2	1970	1	2	57192	4	3	8	1	1		1	1	1	1	0	0	1	0	0	1	0	0	0	0	0	0	0	1	0	1	1	0	1	0	0	0	0	0	0	0	0	1	0
10002689	00005692	användare (n=721)	647	70	201305062017	2	1973	1	3	54016	2	1	11	1	1		1	1	1	0	0	0	1	0	0	1	0	0	0	0	0	0	0	1	0	1	1	0	0	0	0	0	0	0	0	0	0	1	0
10002690	00004563	användare (n=721)	1200	75	201304241847	2	1976	2	1	41320	4	1	13	4	1		0	1	0	0	0	1	1	0	0	1	0	0	0	0	0	0	1	0	0	1	0	0	0	0	0	0	0	0	0	1	0	1	0
10002694	00091197	användare (n=721)	1572	75	201304241845	2	1967	1	1	23841	4	1	13	2	1		1	1	1	1	0	1	1	0	0	0	0	0	0	0	0	0	0	1	0	1	1	0	1	0	0	0	0	0	0	1	0	1	0
10002696	00005585	användare (n=721)	1109	72	201304261645	2	1965	1	1	24545	2	1	12	1	1		0	0	0	0	0	1	1	0	0	1	0	0	1	1	0	0	0	0	0	0	0	0	0	0	0	0	0	0	0	1	0	1	0
10002702	00005678	ej användare (n=280)	757	69	201305061934	2	1969	9	2	43231	4	3	9	1	3	1	1	1	1	0	0	0	1	0	0	1	0	1	0	0	0	0	0	1	0	1	1	0	0	0	0	0	0	0	0	0	0	1	0
10002703	00004544	ej användare (n=280)	1057	73	201305061935	2	1980	2	2	38232	4	1	11	1	3	4	0	0	0	0	0	1	1	0	0	1	1	0	0	0	0	0	0	0	0	0	0	0	0	0	0	0	0	0	0	1	0	1	0
10002704	00091179	användare (n=721)	974	73	201305081713	2	1969	1	3	98191	4	1	13	1	1		1	1	0	0	0	1	1	0	0	1	1	0	0	0	0	0	0	1	0	1	0	0	0	0	0	0	0	0	0	1	0	1	0
10002705	00091179	ej användare (n=280)	692	68	201305081650	2	1972	1	2	17333	4	1	13	1	3	4	0	0	0	0	0	0	1	0	0	1	0	0	0	0	0	0	0	0	0	0	0	0	0	0	0	0	0	0	0	0	0	1	0
10002716	00004176	användare (n=721)	988	70	201304241852	2	1975	1	2	72246	4	1	12	1	1		1	1	0	1	0	1	1	0	0	1	1	0	0	0	0	0	0	1	0	1	0	0	1	0	0	0	0	0	0	1	0	1	0
10002717	00005399	användare (n=721)	847	70	201304241851	2	1976	1	2	61630	2	1	11	1	1		1	1	1	0	0	1	1	0	0	1	0	0	0	0	0	0	0	1	0	1	1	0	0	0	0	0	0	0	0	1	0	1	0
10002722	00005585	användare (n=721)	1296	72	201304241852	2	1969	1	1	13732	2	1	13	1	1		0	1	0	0	0	1	1	0	0	1	1	0	1	0	0	0	1	0	0	1	0	0	0	0	0	0	0	0	0	1	0	1	0
10002723	00091582	ej användare (n=280)	1179	60	201304261719	2	1992	1	2	9999	2	6	14	1	3	4.1	1	1	0	1	0	1	1	0	0	1	0	0	0	0	1	0	0	1	0	1	0	0	1	0	0	0	0	0	0	1	0	1	0
10002725	00004367	användare (n=721)	835	71	201304241852	2	1967	2	2	15371	2	1	13	1	1		1	0	1	0	0	0	1	0	0	1	1	0	0	0	0	0	0	1	0	0	1	0	0	0	0	0	0	0	0	0	0	1	0
10002726	00005970	användare (n=721)	827	71	201304241853	2	1971	1	2	51131	2	1	12	1	1		1	0	0	1	0	1	1	0	0	1	1	0	0	0	0	0	0	1	0	0	0	0	1	0	0	0	0	0	0	1	0	1	0
10002728	00005398	användare (n=721)	722	72	201304251918	2	1985	2	1	42138	4	2	13	1	1		1	1	1	0	0	1	1	0	0	1	0	0	0	0	0	0	0	1	0	1	1	0	0	0	0	0	0	0	0	1	0	1	0
10002732	00005644	ej användare (n=280)	838	49	201304241858	2	1993	5	2	72348	1	5	8	1	3	1	0	0	0	0	0	1	1	1	1	1	0	0	0	0	0	0	0	0	0	0	0	0	0	0	0	0	0	0	0	1	0	1	0
10002737	00091225	ej användare (n=280)	1542	70	201305031837	2	1980	5	2	90336	4	2	9	3	3	10	1	1	1	0	1	1	1	1	0	1	1	1	0	0	0	0	1	1	0	1	1	0	0	0	0	1	0	0	0	1	0	1	0
10002739	00091867	användare (n=721)	1023	74	201305021715	2	1982	1	1	12648	1	2	13	2	1		1	1	0	0	0	1	1	0	0	0	0	0	0	0	0	0	0	1	0	1	0	0	0	0	0	0	0	0	0	1	0	1	0
10002746	00091155	ej användare (n=280)	888	68	201305071939	2	1990	5	1	11416	2	4	14	4	3	11	1	1	0	1	0	0	1	1	0	1	0	0	0	0	0	0	0	1	0	1	0	0	1	0	0	0	0	0	0	0	0	1	0
10002749	00091223	användare (n=721)	890	69	201305071939	2	1996	5	2	59161	1	5	14	1	1		0	0	1	0	0	1	1	0	0	1	0	0	0	0	0	0	0	0	0	0	1	0	0	0	0	0	0	0	0	1	0	1	0
10002759	00091582	användare (n=721)	782	70	201305062027	2	1991	1	3	9999	2	2	7	1	1		1	1	0	0	0	1	1	0	0	1	0	0	0	0	0	0	0	1	0	1	0	0	0	0	0	0	0	0	0	1	0	1	0
10002767	00091179	ej användare (n=280)	695	58	201305062018	2	1970	1	1	18230	2	4	14	1	3	1	0	0	0	0	0	0	1	0	0	0	0	0	0	0	0	0	0	0	0	0	0	0	0	0	0	0	0	0	0	0	0	1	0
10002770	00091867	användare (n=721)	1120	74	201304291806	2	1983	2	1	12135	4	2	13	2	1		1	1	0	0	0	1	0	1	0	1	0	0	0	0	0	0	0	1	0	1	0	0	0	0	0	0	0	0	0	1	0	0	0
10002779	00091577	ej användare (n=280)	824	59	201304241904	2	1978	2	2	70374	2	1	12	4	3	2	1	1	0	0	1	1	1	0	0	0	0	0	0	0	0	0	0	1	0	1	0	0	0	0	0	0	1	0	0	1	0	1	0
10002781	00091582	ej användare (n=280)	1155	76	201305072041	2	1970	1	2	25252	4	1	13	1	3	14	1	1	0	0	0	0	1	0	0	1	0	0	0	0	0	0	0	1	0	1	0	0	0	0	0	0	0	0	0	0	0	1	0
10002783	00091184	ej användare (n=280)	964	48	201304241905	2	1968	2	2	56143	4	1	11	1	3	2	1	1	0	0	0	0	1	0	0	1	0	0	0	1	1	0	0	1	0	1	0	0	0	0	0	0	0	0	0	0	0	1	0
10002784	00005836	användare (n=721)	975	70	201304261614	2	1972	1	2	82442	2	3	9	1	1		0	0	1	0	0	1	1	0	0	0	1	0	0	0	0	0	0	0	0	0	1	0	0	0	0	0	0	0	0	1	0	1	0
10002793	00005692	användare (n=721)	939	70	201305061707	2	1988	5	1	14152	2	4	5	1	1		0	0	0	1	0	1	1	1	1	0	0	0	0	0	0	0	0	0	0	0	0	0	1	0	0	0	0	0	0	1	0	1	0
10002800	00004544	ej användare (n=280)	721	48	201305061709	2	1995	5	2	45593	1	5	1	1	3	6	0	0	0	0	0	1	1	0	0	1	0	0	0	0	0	0	0	0	0	0	0	0	0	0	0	0	0	0	0	1	0	1	0
10002804	00004544	användare (n=721)	924	70	201305061914	2	1985	2	2	43375	4	5	14	4	1		1	1	0	0	0	1	1	0	1	1	0	0	0	0	0	0	0	1	0	1	0	0	0	0	0	0	0	0	0	1	0	1	0
10002810	00091579	användare (n=721)	873	70	201304241907	2	1970	2	1	41506	4	1	11	1	1		1	1	0	0	0	0	1	0	0	1	0	0	0	0	0	0	0	1	0	1	0	0	0	0	0	0	0	0	0	0	0	1	0
10002812	00005352	användare (n=721)	908	69	201304241907	2	1975	1	2	45634	2	1	13	4	1		0	1	1	0	0	1	1	0	0	1	1	0	0	0	0	0	0	0	0	1	1	0	0	0	0	0	0	0	0	1	0	1	0
10002816	00005466	ej användare (n=280)	708	68	201304241907	2	1995	5	2	85741	1	5	14	1	3	1	0	0	0	0	0	1	1	0	0	1	0	0	0	0	0	0	0	0	0	0	0	0	0	0	0	0	0	0	0	1	0	1	0
10002818	00004350	användare (n=721)	921	72	201304251925	2	1970	1	2	74538	4	1	13	4	1		1	1	0	1	0	1	1	0	0	1	1	0	0	0	1	0	0	1	0	1	0	0	1	0	0	0	0	0	0	1	0	1	0
10002820	00091577	användare (n=721)	713	69	201304251636	2	1994	5	2	68152	2	2	10	1	1		1	0	0	0	0	0	0	0	0	0	0	0	0	0	0	0	0	0	1	0	0	0	0	0	0	0	0	0	0	0	0	0	0
10002825	00091223	användare (n=721)	1316	70	201304261615	2	1987	5	2	90734	4	2	11	1	1		1	1	1	0	0	1	1	0	0	0	0	0	0	0	0	0	0	1	0	1	1	0	0	0	0	0	0	0	0	1	0	1	0
10002840	00091582	användare (n=721)	876	70	201305061719	2	1983	1	3	91598	4	2	8	1	1		1	1	0	0	0	1	1	0	0	1	1	0	0	0	0	0	0	1	0	1	0	0	0	0	0	0	0	0	0	1	0	1	0
10002843	00005788	användare (n=721)	1135	78	201305062020	2	1974	9	2	59540	1	1	14	1	1		1	1	1	1	0	1	1	0	0	1	1	0	0	0	0	0	0	1	0	1	1	0	1	0	0	0	0	0	0	1	0	1	0
10002858	00004367	användare (n=721)	1072	75	201304241912	2	1968	2	2	15133	4	1	13	1	1		1	1	0	1	0	1	1	0	0	1	1	0	0	1	0	0	1	1	0	1	0	0	1	0	0	0	0	0	0	1	0	1	0
10002859	00004563	användare (n=721)	797	59	201304251925	2	1967	2	4	26252	2	3	10	1	1		0	1	1	1	0	1	1	0	0	0	0	0	0	0	0	0	0	0	0	1	1	0	1	0	0	0	0	0	0	1	0	1	0
10002863	00005830	användare (n=721)	1368	72	201304251925	2	1983	2	2	77633	4	2	13	1	1		1	1	1	1	0	1	1	0	1	1	1	0	0	0	0	0	0	1	0	1	1	0	1	1	0	0	0	0	0	1	0	1	0
10002867	00005399	användare (n=721)	815	72	201304241912	2	1987	5	1	21154	2	4	6	1	1		1	1	0	1	0	0	1	0	1	0	1	0	0	0	0	0	0	1	0	1	0	0	1	0	0	0	0	0	0	0	0	1	0
10002869	00091577	användare (n=721)	923	70	201305011434	2	1970	2	3	34013	2	1	12	1	1		1	1	0	0	0	0	1	0	0	0	0	0	0	0	0	0	0	1	0	1	0	0	0	0	0	0	0	0	0	0	0	1	0
10002882	00091579	användare (n=721)	1143	73	201305061715	2	1993	1	1	21620	2	5	14	1	1		0	0	0	0	0	1	1	0	0	1	0	0	0	0	0	0	0	0	0	0	0	0	0	0	0	0	0	0	0	1	0	1	0
10002884	00091225	användare (n=721)	1155	69	201305071649	2	1978	1	3	43955	2	1	12	1	1		1	1	0	0	1	1	1	0	0	1	0	0	0	0	0	0	0	1	0	1	0	0	0	0	0	1	0	0	0	1	0	1	0
10002885	00091577	användare (n=721)	955	76	201305061717	2	1992	1	2	45154	2	5	14	1	1		1	1	0	0	0	1	1	0	0	0	0	0	0	0	0	0	0	1	0	1	0	0	0	0	0	0	0	0	0	1	0	1	0
10002895	00091197	användare (n=721)	1077	61	201304241913	2	1994	5	1	17832	1	5	14	4	1		0	0	0	0	0	1	1	0	0	0	0	0	0	0	0	0	0	0	0	0	0	0	0	0	0	0	0	0	0	1	0	1	0
10002896	00005970	användare (n=721)	847	70	201304241914	2	1979	2	2	58599	4	2	13	2	1		0	0	0	0	0	0	1	0	0	1	1	0	0	0	0	0	0	0	0	0	0	0	0	0	0	0	0	0	0	0	0	1	0
10002899	00091579	användare (n=721)	1192	69	201304292004	2	1964	1	2	70510	4	4	9	1	1		0	0	1	0	0	1	1	0	0	1	0	0	0	0	0	0	0	0	0	0	1	0	0	0	0	0	0	0	0	1	0	1	0
10002907	00091225	användare (n=721)	1007	70	201305031815	2	1969	1	2	97594	4	1	13	1	1		1	1	1	1	1	1	1	1	0	1	1	1	0	0	1	0	1	1	0	1	1	0	1	0	0	1	0	0	0	1	0	1	0
10002909	00005644	användare (n=721)	792	72	201304252002	2	1971	1	2	98136	1	3	1	4	1		0	1	1	1	0	0	1	0	0	1	0	0	0	0	0	0	0	0	0	1	1	0	1	0	0	0	0	0	0	0	0	1	0
10002910	00005244	användare (n=721)	1569	75	201304251927	2	1981	1	1	16865	4	2	11	1	1		0	1	0	1	0	1	1	0	0	1	0	0	0	0	0	0	0	0	0	1	0	0	1	0	0	0	0	0	0	1	0	1	0
10002911	00091582	användare (n=721)	613	59	201304251927	2	1975	2	1	11538	4	4	10	1	1		1	1	1	0	0	0	1	0	0	1	1	0	0	0	0	0	0	1	0	1	1	0	0	0	0	0	0	0	0	0	0	1	0
10002936	00005863	användare (n=721)	957	72	201305062015	2	1975	1	1	41309	2	1	11	1	1		0	0	0	0	0	0	1	0	0	1	0	0	0	0	0	0	0	0	0	0	0	0	0	0	0	0	0	0	0	0	0	1	0
10002941	00005585	användare (n=721)	1024	70	201304261500	2	1970	3	2	74633	2	1	14	1	1		0	0	0	0	0	0	1	0	0	1	1	0	1	0	0	0	0	0	0	0	0	0	0	0	0	0	0	0	0	0	0	1	0
10002942	00005692	användare (n=721)	729	71	201304261722	2	1983	10	3	58731	4	2	9	1	1		1	1	1	1	0	0	1	0	0	1	0	0	0	0	0	0	0	1	0	1	1	0	1	0	0	0	0	0	0	0	0	1	0
10002947	00005466	ej användare (n=280)	835	49	201304241923	2	1993	5	1	17075	1	5	14	1	3	5	0	0	0	0	0	1	1	0	0	1	1	0	0	0	0	0	0	0	0	0	0	0	0	0	0	0	0	0	0	1	0	1	0
10002949	00005788	användare (n=721)	1160	72	201304261727	2	1991	5	2	59139	2	2	7	1	1		0	1	0	1	0	1	1	0	0	1	0	0	0	0	0	0	0	0	0	1	0	0	1	0	0	0	0	0	0	1	0	1	0
10002950	00091184	ej användare (n=280)	605	48	201305011442	2	1994	5	2	61010	1	3	1	1	3	1	0	0	0	0	0	1	1	1	0	1	0	0	0	0	0	0	0	0	0	0	0	0	0	0	0	0	0	0	0	1	0	1	0
10002953	00091969	ej användare (n=280)	1438	72	201305021916	2	1976	2	1	16959	4	2	14	3	3	5	0	0	0	0	0	1	1	0	0	1	0	0	0	0	0	0	0	0	0	0	0	0	0	0	0	0	0	0	0	1	0	1	0
10002955	00004176	användare (n=721)	1004	72	201304241923	2	1985	2	2	63356	4	2	10	1	1		0	1	0	1	0	0	1	0	0	1	1	0	0	0	0	0	0	0	0	1	0	0	1	0	0	0	0	0	0	0	0	1	0
10002957	00091577	ej användare (n=280)	757	72	201304291812	2	1984	2	1	42247	2	4	8	1	3	1	1	1	0	0	0	1	1	0	0	0	0	0	0	0	0	0	0	1	0	1	0	0	0	0	0	0	0	0	0	1	0	1	0
10002958	00005863	användare (n=721)	896	71	201304291811	2	1964	1	2	22655	2	3	11	1	1		1	0	0	1	0	1	1	0	0	1	0	0	0	0	0	0	0	1	0	0	0	0	1	0	0	0	0	0	0	1	0	1	0
10002959	00091155	användare (n=721)	787	72	201305061724	2	1985	3	2	58327	4	4	7	1	1		1	1	0	0	0	1	1	0	0	1	0	0	0	0	0	0	0	1	0	1	0	0	0	0	0	0	0	0	0	1	0	1	0
10002964	00005692	användare (n=721)	786	71	201305061723	2	1983	5	3	74795	2	1	10	1	1		0	0	1	0	0	1	1	0	0	1	0	0	0	0	0	0	0	0	0	0	1	0	0	0	0	0	0	0	0	1	0	1	0
10002968	00005398	användare (n=721)	954	70	201305061724	2	1964	2	2	29194	4	1	13	1	1		1	1	0	1	0	0	1	0	0	1	0	0	0	0	0	0	0	1	0	1	0	0	1	0	0	0	0	0	0	0	0	1	0
10002971	00005788	användare (n=721)	1064	72	201305061725	2	1995	5	2	43544	1	5	14	2	1		0	1	0	1	0	0	1	0	0	1	1	0	0	0	0	0	0	0	0	1	0	0	1	0	0	0	0	0	0	0	0	1	0
10002975	00091179	användare (n=721)	815	70	201305061724	2	1992	10	3	67392	2	5	14	2	1		0	0	0	0	0	1	1	0	0	0	0	0	0	0	0	0	0	0	0	0	0	0	0	0	0	0	0	0	0	1	0	1	0
10002978	00091786	användare (n=721)	997	75	201305081603	2	1975	1	2	64231	4	1	7	1	1		1	1	1	0	0	1	1	0	0	0	0	0	0	0	0	0	0	1	0	1	1	0	0	0	0	0	0	0	0	1	0	1	0
10002984	00005836	användare (n=721)	904	70	201304291811	2	1991	1	3	80308	2	2	13	1	1		1	1	1	0	0	0	1	0	0	1	0	0	0	0	0	0	0	1	0	1	1	0	0	0	0	0	0	0	0	0	0	1	0
10002988	00091793	ej användare (n=280)	906	69	201304290945	2	1975	2	1	18377	4	1	13	1	3	2	1	1	0	0	0	1	1	0	0	0	0	0	0	0	0	0	0	1	0	1	0	0	0	0	0	0	0	0	0	1	0	1	0
10002989	00091867	användare (n=721)	1170	69	201304242036	2	1964	1	2	64542	2	1	11	1	1		1	1	0	0	0	1	1	0	0	0	0	0	0	0	0	0	0	1	0	1	0	0	0	0	0	0	0	0	0	1	0	1	0
10002990	00091579	användare (n=721)	1318	78	201304241922	2	1994	5	2	82062	1	4	14	1	1		0	1	0	0	0	1	1	0	1	0	1	0	0	0	0	0	0	0	0	1	0	0	0	0	0	0	0	0	0	1	0	1	0
10002992	00005692	ej användare (n=280)	793	68	201304291925	2	1988	5	3	24793	2	2	14	1	3	7	1	1	0	1	0	1	1	0	1	1	0	0	0	0	0	0	0	1	0	1	0	0	1	0	0	0	0	0	0	1	0	1	0
10002996	00005970	ej användare (n=280)	725	69	201304241928	2	1968	2	2	90354	4	1	14	1	3	4	0	0	0	0	0	0	1	0	0	1	1	0	0	0	0	0	0	0	0	0	0	0	0	0	0	0	0	0	0	0	0	1	0
10002999	00005564	användare (n=721)	1269	72	201304251907	2	1991	5	2	22229	3	4	4	1	1		1	1	0	0	0	1	1	1	0	1	1	0	0	0	0	0	0	1	0	1	0	0	0	0	0	0	0	0	0	1	0	1	0
10003006	00091191	ej användare (n=280)	932	64	201305061721	2	1964	9	2	74391	4	1	14	4	3	8	0	0	1	0	0	0	1	1	0	1	1	0	0	0	0	0	0	0	0	0	1	0	0	0	0	0	0	0	0	0	0	1	0
10003025	00091786	användare (n=721)	1316	72	201304291812	2	1975	1	1	11227	4	4	11	1	1		1	1	0	0	0	1	1	0	0	0	0	0	0	0	0	0	0	1	0	1	0	0	0	0	0	0	0	0	0	1	0	1	0
10003026	00091197	användare (n=721)	1545	84	201304241935	2	1985	1	1	43345	2	1	11	1	1		1	1	1	1	0	1	1	0	0	0	0	0	0	0	0	0	0	1	0	1	1	0	1	0	0	0	0	0	0	1	0	1	0
10003031	00005644	ej användare (n=280)	710	68	201304251938	2	1974	2	2	82691	4	1	11	1	3	2	0	1	1	0	0	0	1	0	0	1	0	0	0	0	0	0	0	0	0	1	1	0	0	0	0	0	0	0	0	0	0	1	0
10003034	00005399	användare (n=721)	809	70	201304241934	2	1986	5	2	56230	2	2	14	1	1		0	0	0	0	1	1	1	0	0	1	0	0	0	0	0	0	0	0	0	0	0	0	0	0	0	0	1	0	0	1	0	1	0
10003035	00091222	ej användare (n=280)	1187	69	201304261620	2	1965	2	2	60354	4	4	8	1	3	1	1	1	1	0	0	0	1	0	0	1	0	0	0	0	0	0	0	1	0	1	1	0	0	0	0	0	0	0	0	0	0	1	0
10003037	00091579	användare (n=721)	1194	75	201304291815	2	1993	1	2	70224	2	2	14	1	1		1	1	0	1	0	1	1	1	0	1	0	0	0	0	0	0	0	1	0	1	0	0	1	0	0	0	0	0	0	1	0	1	0
10003038	00005296	ej användare (n=280)	739	48	201304261619	2	1997	5	2	86040	1	5	14	1	3	1	0	0	0	0	0	0	1	0	0	1	0	0	0	0	0	0	0	0	0	0	0	0	0	0	0	0	0	0	0	0	0	1	0
10003039	00005644	användare (n=721)	812	70	201304241935	2	1994	5	2	39234	2	5	13	1	1		1	0	0	0	0	0	1	0	0	1	1	0	0	0	0	0	0	1	0	0	0	0	0	0	0	0	0	0	0	0	0	1	0
10003042	00091582	användare (n=721)	860	72	201305021722	2	1975	1	2	54492	2	2	12	1	1		1	1	1	0	0	0	1	0	0	1	0	0	0	0	0	0	0	1	0	1	1	0	0	0	0	0	0	0	0	0	0	1	0
10003044	00005352	användare (n=721)	889	69	201304241941	2	1969	1	2	39364	2	1	12	1	1		1	1	0	0	0	1	1	0	1	1	0	0	0	0	0	0	0	1	0	1	0	0	0	0	0	0	0	0	0	1	0	1	0
10003046	00005669	ej användare (n=280)	1053	68	201305061734	2	1994	5	2	68136	1	5	14	2	3	13	0	0	0	0	0	1	1	0	0	1	0	0	0	0	0	0	0	0	0	0	0	0	0	0	0	0	0	0	0	1	0	1	0
10003052	00091582	användare (n=721)	887	70	201305061735	2	1975	1	3	83022	2	3	9	1	1		1	1	1	0	0	0	1	0	0	1	1	0	0	0	0	0	0	1	0	1	1	0	0	0	0	0	0	0	0	0	0	1	0
10003053	00004544	användare (n=721)	882	69	201305061737	2	1975	2	3	24191	4	2	12	1	1		1	1	0	0	0	1	1	0	0	1	1	0	0	0	0	0	0	1	0	1	0	0	0	0	0	0	0	0	0	1	0	1	0
10003068	00091969	användare (n=721)	878	71	201305021723	2	1988	1	1	21611	4	2	9	1	1		0	0	0	0	0	1	1	0	1	1	0	0	0	0	0	0	0	0	0	0	0	0	0	0	0	0	0	0	0	1	0	1	0
10003069	00005296	användare (n=721)	789	72	201304261531	2	1976	2	1	18331	4	1	13	1	1		0	0	0	0	0	0	1	0	0	1	0	0	0	0	0	0	0	0	0	0	0	0	0	0	0	0	0	0	0	0	0	1	0
10003071	00004563	användare (n=721)	1061	90	201304251711	2	1975	1	1	14168	4	1	12	2	1		1	1	0	0	0	0	1	0	0	1	1	0	0	0	0	0	0	1	0	1	0	0	0	0	0	0	0	0	0	0	0	1	0
10003079	00091184	ej användare (n=280)	691	69	201304241940	2	1978	2	2	58665	2	1	13	1	3	2	1	1	0	0	0	0	1	0	0	0	0	0	0	0	0	0	0	1	0	1	0	0	0	0	0	0	0	0	0	0	0	1	0
10003082	00091184	användare (n=721)	848	72	201305021723	2	1986	1	3	57296	2	1	11	1	1		1	1	0	1	0	0	1	0	0	0	0	0	0	0	0	0	0	1	0	1	0	0	1	0	0	0	0	0	0	0	0	1	0
10003095	00091582	användare (n=721)	908	73	201305071911	2	1977	2	2	25292	2	1	12	1	1		1	1	0	0	0	0	1	0	0	1	0	0	0	0	0	0	0	1	0	1	0	0	0	0	0	0	0	0	0	0	0	1	0
10003103	00091582	användare (n=721)	1103	77	201305071805	2	1968	3	3	82198	2	1	7	1	1		1	1	0	0	0	1	1	0	0	1	1	0	0	1	1	0	1	1	0	1	0	0	0	0	0	0	0	0	0	1	0	1	0
10003115	00091179	användare (n=721)	746	62	201304301731	2	1973	2	1	12066	4	1	13	1	1		1	1	1	0	0	0	1	0	0	1	1	0	0	0	0	0	0	1	0	1	1	0	0	0	0	0	0	0	0	0	0	1	0
10003117	00091786	användare (n=721)	963	69	201304241945	2	1974	1	2	26631	2	1	13	1	1		0	0	1	0	0	0	1	0	0	0	0	0	0	0	0	0	0	0	0	0	1	0	0	0	0	0	0	0	0	0	0	1	0
10003119	00005466	användare (n=721)	1037	70	201304242006	2	1977	2	2	29632	4	1	13	1	1		1	1	0	1	0	0	1	0	0	1	1	0	0	0	0	0	0	1	0	1	0	0	1	0	0	0	0	0	0	0	0	1	0
10003123	00091577	användare (n=721)	1043	72	201304251655	2	1986	5	2	75234	4	4	6	1	1		1	1	0	1	0	1	1	0	0	0	0	0	0	0	0	0	0	1	0	1	0	0	1	0	0	0	0	0	0	1	0	1	0
10003124	00091577	användare (n=721)	807	60	201304241946	2	1964	1	1	42254	2	1	11	1	1		1	1	0	0	0	0	1	0	0	0	0	0	0	0	0	0	0	1	0	1	0	0	0	0	0	0	0	0	0	0	0	1	0
10003126	00091184	ej användare (n=280)	806	69	201304241953	2	1990	9	2	46695	1	3	4	2	3	14	0	0	0	0	0	0	1	0	0	0	0	0	0	0	0	0	0	0	0	0	0	0	0	0	0	0	0	0	0	0	0	1	0
10003129	00091179	användare (n=721)	867	72	201304251950	2	1993	1	1	50471	2	5	14	1	1		0	0	0	0	0	0	1	0	0	0	0	0	0	0	0	0	0	0	0	0	0	0	0	0	0	0	0	0	0	0	0	1	0
10003133	00007015	ej användare (n=280)	766	69	201305071441	2	1972	2	1	11663	4	1	13	1	3	13	0	0	1	0	0	0	1	0	0	1	1	0	0	0	0	0	0	0	0	0	1	0	0	0	0	0	0	0	0	0	0	1	0
10003142	00091577	ej användare (n=280)	899	67	201305061744	2	1968	1	3	83515	2	1	11	4	3	3	1	1	0	0	0	0	1	0	0	0	0	0	0	0	0	0	0	1	0	1	0	0	0	0	0	0	0	0	0	0	0	1	0
10003148	00091155	användare (n=721)	636	70	201305061745	2	1993	5	3	28672	2	2	14	1	1		0	0	1	0	0	1	1	0	0	0	0	0	0	0	0	0	0	0	0	0	1	0	0	0	0	0	0	0	0	1	0	1	0
10003157	00091579	användare (n=721)	979	73	201305021728	2	1985	2	2	78461	2	2	14	1	1		0	0	1	0	0	1	1	0	1	1	0	0	0	1	0	0	0	0	0	0	1	0	0	0	0	0	0	0	0	1	0	1	0
10003159	00005669	användare (n=721)	885	61	201305062021	2	1989	5	2	85235	2	4	1	1	1		1	0	0	0	0	1	1	0	0	1	0	0	0	0	0	0	0	1	0	0	0	0	0	0	0	0	0	0	0	1	0	1	0
10003166	00005564	användare (n=721)	825	72	201304251953	2	1988	5	2	22734	2	2	7	1	1		1	1	0	1	0	0	1	0	0	1	0	0	0	0	0	0	0	1	0	1	0	0	1	0	0	0	0	0	0	0	0	1	0
10003175	00091155	användare (n=721)	592	69	201305071854	2	1997	5	3	9999	1	5	14	4	1		1	1	0	0	0	1	1	1	0	1	0	0	0	0	0	0	0	1	0	1	0	0	0	0	0	0	0	0	0	1	0	1	0
10003181	00091191	användare (n=721)	745	71	201305061739	2	1992	1	2	24635	2	2	9	1	1		1	1	1	0	0	0	1	1	0	1	1	0	0	0	0	0	0	1	0	1	1	0	0	0	0	0	0	0	0	0	0	1	0
10003183	00091179	användare (n=721)	646	70	201305061739	2	1992	5	2	55447	2	4	4	1	1		1	1	0	0	0	1	1	0	0	0	0	0	0	0	0	0	0	1	0	1	0	0	0	0	0	0	0	0	0	1	0	1	0
10003186	00091579	ej användare (n=280)	1276	69	201305072044	2	1978	1	2	58336	4	1	13	4	3	6	0	1	1	0	0	0	1	0	0	1	0	0	0	0	0	1	0	0	0	1	1	0	0	0	0	0	0	0	0	0	0	1	0
10003188	00005398	användare (n=721)	1004	70	201305061740	2	1994	5	2	21790	2	5	14	1	1		0	0	0	0	0	1	1	0	0	1	0	0	0	0	0	0	0	0	0	0	0	0	0	0	0	0	0	0	0	1	0	1	0
10003200	00005585	användare (n=721)	823	72	201304241951	2	1974	1	1	18660	4	1	13	1	1		1	0	0	0	0	0	1	0	0	1	0	0	0	1	0	0	0	1	0	0	0	0	0	0	0	0	0	0	0	0	0	1	0
10003203	00005970	ej användare (n=280)	783	70	201304241952	2	1980	1	1	16973	4	2	11	1	3	2	0	0	0	1	0	0	1	0	1	0	1	0	0	0	0	0	0	0	0	0	0	0	1	0	0	0	0	0	0	0	0	1	0
10003210	00091577	ej användare (n=280)	1197	69	201304251954	2	1966	1	2	66530	4	1	12	1	3	8	1	1	0	0	0	0	1	0	0	0	0	0	0	0	0	0	0	1	0	1	0	0	0	0	0	0	0	0	0	0	0	1	0
10003212	00005692	användare (n=721)	1057	73	201304291810	2	1981	1	2	43448	4	1	14	1	1		1	1	0	0	0	0	1	0	0	0	0	0	0	0	0	0	0	1	0	1	0	0	0	0	0	0	0	0	0	0	0	1	0
10003213	00004563	användare (n=721)	849	75	201304251954	2	1973	1	2	64540	3	1	12	1	1		1	1	1	1	0	1	1	0	0	1	1	0	0	0	0	0	1	1	0	1	1	0	1	0	0	0	0	0	0	1	0	1	0
10003216	00004176	användare (n=721)	991	71	201304241953	2	1971	1	2	61144	4	1	12	1	1		0	1	0	0	0	0	1	0	0	1	0	0	0	0	0	0	0	0	0	1	0	0	0	0	0	0	0	0	0	0	0	1	0
10003238	00091155	ej användare (n=280)	594	68	201305072002	2	1970	2	3	34013	4	1	13	1	3	4	0	0	0	0	0	1	1	0	0	0	1	0	0	0	0	0	0	0	0	0	0	0	0	0	0	0	0	0	0	1	0	1	0
10003241	00091579	användare (n=721)	1372	74	201304251955	2	1991	5	3	45747	2	4	13	1	1		0	0	0	0	1	1	1	1	0	1	0	0	0	0	0	0	0	0	0	0	0	0	0	0	0	1	0	0	0	1	0	1	0
10003242	00005777	användare (n=721)	1287	70	201304291815	2	1968	2	2	60375	4	3	13	1	1		1	1	1	0	1	0	1	0	0	0	0	0	0	0	0	0	0	1	0	1	1	0	0	0	0	1	0	0	0	0	0	1	0
10003243	00005644	användare (n=721)	768	71	201304241954	2	1982	1	3	68060	4	1	13	1	1		1	0	0	0	0	0	1	0	0	1	0	0	0	0	0	0	0	1	0	0	0	0	0	0	0	0	0	0	0	0	0	1	0
10003244	00005779	användare (n=721)	1071	70	201304291816	2	1976	2	2	64544	4	1	11	1	1		1	1	1	1	0	1	1	0	0	1	0	0	0	0	0	0	0	1	0	1	1	0	1	0	0	0	0	0	0	1	0	1	0
10003247	00005788	användare (n=721)	1057	71	201304251955	2	1970	2	1	41651	4	4	7	1	1		0	1	1	0	0	1	1	0	0	1	1	0	0	0	0	0	0	0	0	1	1	0	0	0	0	0	0	0	0	1	0	1	0
10003248	00005692	ej användare (n=280)	830	70	201304261624	2	1973	2	2	89134	4	4	9	1	3	1	1	1	1	1	0	1	1	0	0	1	0	0	0	0	0	0	0	1	0	1	1	0	1	0	0	0	0	0	0	1	0	0	1
10003249	00091582	användare (n=721)	901	60	201305021648	2	1994	5	2	87162	1	5	8	1	1		1	1	1	1	0	1	1	1	1	1	1	0	0	0	0	0	0	1	0	1	1	0	1	0	0	0	0	0	0	1	0	1	0
10003262	00091582	användare (n=721)	700	61	201305061750	2	1967	2	2	24462	4	1	13	1	1		1	1	0	0	0	0	1	0	0	1	1	0	0	0	0	0	0	1	0	1	0	0	0	0	0	0	0	0	0	0	0	1	0
10003264	00005692	användare (n=721)	948	74	201305061748	2	1987	2	2	63037	4	2	11	1	1		1	1	0	1	1	0	0	0	0	1	1	0	0	0	0	0	0	1	0	1	0	0	1	0	0	1	0	0	0	0	0	0	0
10003268	00005516	användare (n=721)	1106	70	201305061751	2	1988	2	2	82440	4	4	4	1	1		1	0	0	0	0	1	1	0	1	1	0	0	0	0	0	0	0	1	0	0	0	0	0	0	0	0	0	0	0	1	0	1	0
10003276	00091786	användare (n=721)	939	69	201305081539	2	1979	2	1	41721	4	4	7	1	1		1	1	0	0	0	1	1	0	0	0	0	0	0	0	0	0	0	1	0	1	0	0	0	0	0	0	0	0	0	1	0	1	0
10003282	00004544	ej användare (n=280)	726	71	201305061753	2	1974	1	2	91133	2	1	11	1	3	2	0	0	0	0	0	1	1	0	0	1	1	0	0	0	0	0	0	0	0	0	0	0	0	0	0	0	0	0	0	1	0	1	0
10003284	00091191	användare (n=721)	741	69	201305062022	2	1971	2	2	64150	2	1	13	1	1		1	1	0	0	0	1	1	0	0	1	1	0	0	0	0	0	0	1	0	1	0	0	0	0	0	0	0	0	0	1	0	1	0
10003286	00005399	användare (n=721)	897	70	201304241957	2	1993	1	2	70217	2	5	14	1	1		0	0	0	1	0	1	1	1	1	0	0	0	0	0	0	0	0	0	0	0	0	0	1	0	0	0	0	0	0	1	0	1	0
10003287	00004563	användare (n=721)	1135	76	201304241957	2	1994	1	2	97236	1	5	14	1	1		1	0	1	0	0	1	1	0	1	0	0	0	0	0	0	0	0	1	0	0	1	0	0	0	0	0	0	0	0	1	0	1	0
10003302	00091867	användare (n=721)	890	59	201305021738	2	1966	1	2	63234	2	1	9	1	1		1	1	0	0	0	1	1	0	0	0	0	0	0	0	0	0	0	1	0	1	0	0	0	0	0	0	0	0	0	1	0	1	0
10003312	00091582	ej användare (n=280)	1043	69	201305071830	2	1966	1	2	63513	4	1	14	1	3	4	0	0	0	0	0	0	1	0	0	1	1	1	0	0	0	0	0	0	0	0	0	0	0	0	0	0	0	0	0	0	0	1	0
10003313	00091579	ej användare (n=280)	1474	75	201305061800	2	1975	1	1	42149	4	1	11	1	3	3	1	1	1	0	0	1	1	0	1	1	1	0	0	1	0	0	0	1	0	1	1	0	0	0	0	0	0	0	0	1	0	1	0
10003317	00091577	användare (n=721)	906	74	201305061801	2	1978	2	2	63239	2	1	12	1	1		1	1	0	0	0	1	1	0	0	0	0	0	0	0	0	0	0	1	0	1	0	0	0	0	0	0	0	0	0	1	0	1	0
10003324	00091155	användare (n=721)	670	74	201305072019	2	1995	5	2	78450	2	5	14	1	1		1	1	0	0	0	1	1	0	0	0	0	0	0	0	0	0	0	1	0	1	0	0	0	0	0	0	0	0	0	1	0	1	0
10003333	00005585	användare (n=721)	1088	69	201304291817	2	1986	2	2	75424	4	4	8	4	1		0	0	1	0	0	1	1	0	0	1	1	1	1	0	0	0	0	0	0	0	1	0	0	0	0	0	0	0	0	1	0	1	0
10003336	00091786	ej användare (n=280)	1030	68	201304242004	2	1976	1	1	16472	4	1	13	2	3	7.12	1	1	1	1	0	1	1	0	0	0	0	0	0	0	0	0	0	1	0	1	1	0	1	0	0	0	0	0	0	1	0	1	0
10003344	00005644	ej användare (n=280)	789	69	201304251705	2	1979	1	1	17676	4	1	13	1	3	2	0	0	1	0	0	0	1	0	0	1	1	0	0	0	0	0	0	0	0	0	1	0	0	0	0	0	0	0	0	0	0	1	0
10003356	00091191	användare (n=721)	797	69	201305061758	2	1968	1	1	21231	4	1	12	2	1		1	1	0	0	0	0	1	0	0	0	1	0	0	0	0	0	0	1	0	1	0	0	0	0	0	0	0	0	0	0	0	1	0
10003368	00091786	användare (n=721)	789	60	201305081659	2	1974	2	2	94432	4	1	12	1	1		1	1	0	0	0	1	1	0	0	0	0	0	0	0	0	0	0	1	0	1	0	0	0	0	0	0	0	0	0	1	0	1	0
10003370	00091579	ej användare (n=280)	1616	70	201304261730	2	1983	1	1	41745	2	4	8	1	3	2	1	1	0	0	0	1	1	1	0	1	0	1	0	0	0	1	0	1	0	1	0	0	0	0	0	0	0	0	0	1	0	1	0
10003375	00005644	användare (n=721)	912	69	201304242007	2	1987	2	2	63228	2	4	7	4	1		0	1	0	1	0	1	1	0	0	1	0	0	0	0	0	0	0	0	0	1	0	0	1	0	0	0	0	0	0	1	0	1	0
10003378	00091179	användare (n=721)	814	72	201304251724	2	1989	10	1	46375	2	5	13	1	1		0	0	0	0	0	0	1	0	0	0	0	0	0	0	0	0	0	0	0	0	0	0	0	0	0	0	0	0	0	0	0	1	0
10003379	00004176	ej användare (n=280)	1037	69	201304242031	2	1980	2	3	37023	4	2	12	1	3	4	1	1	0	0	0	1	1	0	0	1	0	0	0	0	0	0	0	1	0	1	0	0	0	0	0	0	0	0	0	1	0	1	0
10003382	00091191	användare (n=721)	1155	72	201305061632	2	1988	5	2	97752	2	4	1	1	1		1	1	0	1	0	1	1	1	0	1	1	0	0	0	0	0	0	1	0	1	0	0	1	0	0	0	0	0	0	1	0	1	0
10003384	00091184	användare (n=721)	713	70	201304242007	2	1981	2	2	29043	4	1	14	1	1		1	1	0	0	0	0	1	0	0	1	0	0	0	0	0	0	0	1	0	1	0	0	0	0	0	0	0	0	0	0	0	1	0
10003387	00091179	användare (n=721)	774	70	201304251705	2	1995	5	2	68141	1	4	14	1	1		1	1	0	0	0	1	1	1	0	0	0	0	0	0	0	0	0	1	0	1	0	0	0	0	0	0	0	0	0	1	0	1	0
10003389	00091577	användare (n=721)	984	70	201304242008	2	1982	2	2	58214	4	2	13	4	1		1	1	1	0	0	0	1	0	0	0	0	0	0	0	0	0	0	1	0	1	1	0	0	0	0	0	0	0	0	0	0	1	0
10003392	00005788	användare (n=721)	1201	74	201305061756	2	1965	2	2	59074	4	1	12	1	1		1	1	0	0	0	1	1	0	0	1	1	0	0	0	0	0	0	1	0	1	0	0	0	0	0	0	0	0	0	1	0	1	0
10003415	00005788	användare (n=721)	1126	73	201304261629	2	1971	2	2	65227	4	1	14	1	1		1	1	0	0	0	1	1	0	0	1	1	0	0	1	1	0	0	1	0	1	0	0	0	0	0	0	0	0	0	1	0	1	0
10003423	00091867	ej användare (n=280)	888	68	201304242010	2	1968	1	2	45154	4	1	12	1	3	5	0	0	0	0	0	1	1	0	0	0	0	0	0	0	0	0	0	0	0	0	0	0	0	0	0	0	0	0	0	1	0	1	0
10003425	00091197	användare (n=721)	1584	73	201304242012	2	1996	5	1	16571	1	5	13	2	1		0	1	0	0	0	1	1	0	0	0	0	0	0	0	0	0	0	0	0	1	0	0	0	0	0	0	0	0	0	1	0	1	0
10003427	00091969	ej användare (n=280)	936	72	201305022020	2	1978	1	2	98039	1	1	13	2	3	2	0	0	0	0	0	0	1	0	0	1	0	0	0	0	1	0	0	0	0	0	0	0	0	0	0	0	0	0	0	0	0	1	0
10003429	00091582	ej användare (n=280)	758	70	201304261628	2	1985	9	3	57494	2	1	8	1	3	2	1	1	0	1	0	1	1	0	0	1	1	0	0	0	0	0	0	1	0	1	0	0	1	0	0	0	0	0	0	1	0	1	0
10003454	00091582	ej användare (n=280)	792	68	201305061811	2	1971	5	1	12241	2	3	6	1	3	1	1	1	0	0	0	1	1	0	0	1	0	0	0	0	0	0	0	1	0	1	0	0	0	0	0	0	0	0	0	1	0	1	0
10003456	00004367	användare (n=721)	742	69	201304242017	2	1995	5	2	25440	1	5	14	1	1		0	1	0	0	0	1	1	1	1	1	0	0	0	0	0	0	0	0	0	1	0	0	0	0	0	0	0	0	0	1	0	1	0
10003464	00005352	användare (n=721)	1135	73	201304242020	2	1969	5	1	12570	2	4	5	1	1		1	1	0	0	0	1	1	0	0	1	1	0	0	0	0	0	0	1	0	1	0	0	0	0	0	0	0	0	0	1	0	1	0
10003465	00005466	användare (n=721)	780	71	201304242024	2	1978	1	1	21223	4	1	13	1	1		0	1	0	0	0	1	1	0	0	1	0	0	0	0	0	0	0	0	0	1	0	0	0	0	0	0	0	0	0	1	0	1	0
10003469	00091786	ej användare (n=280)	1102	72	201304242022	2	1965	1	1	41265	4	3	9	2	3	9	1	1	1	1	0	1	1	0	0	0	0	0	0	0	0	0	0	1	0	1	1	0	1	0	0	0	0	0	0	1	0	1	0
10003471	00005244	ej användare (n=280)	1215	69	201304291820	2	1973	7	2	60345	4	4	7	1	3	1	1	1	0	0	0	0	1	0	0	1	0	0	0	0	0	0	0	1	0	1	0	0	0	0	0	0	0	0	0	0	0	1	0
10003474	00005644	ej användare (n=280)	785	69	201304242024	2	1985	1	2	91333	3	2	14	1	3	2	0	0	0	1	0	1	1	0	0	1	0	0	0	0	0	0	0	0	0	0	0	0	1	0	0	0	0	0	0	1	0	1	0
10003475	00091577	ej användare (n=280)	1236	67	201304242024	2	1976	1	2	51994	2	1	10	4	3	13	1	1	0	0	0	1	1	0	0	0	0	0	0	0	0	0	0	1	0	1	0	0	0	0	0	0	0	0	0	1	0	1	0
10003477	00091179	användare (n=721)	791	73	201305061804	2	1965	2	1	41453	4	3	10	1	1		1	1	1	0	0	1	1	0	0	0	0	0	0	0	0	0	0	1	0	1	1	0	0	0	0	0	0	0	0	1	0	1	0
10003506	00005585	användare (n=721)	1099	75	201304242025	2	1994	5	1	13133	2	5	14	1	1		0	1	1	1	0	1	1	1	0	0	0	0	0	0	0	0	0	0	0	1	1	0	1	0	0	0	0	0	0	1	0	1	0
10003508	00091582	ej användare (n=280)	1197	67	201304251701	2	1966	5	1	41749	2	1	13	4	3	4	1	0	0	1	0	0	1	0	0	1	0	0	0	0	0	0	0	1	0	0	0	0	1	0	0	0	0	0	0	0	0	1	0
10003509	00091184	användare (n=721)	760	70	201304242026	2	1977	1	1	14652	4	1	11	3	1		1	1	0	0	0	0	1	0	0	1	0	0	0	0	0	0	0	1	0	1	0	0	0	0	0	0	0	0	0	0	0	1	0
10003511	00091582	ej användare (n=280)	861	70	201304252007	2	1978	2	1	11453	4	2	13	1	3	2	1	1	0	0	0	0	1	0	0	1	1	0	0	0	0	0	0	1	0	1	0	0	0	0	0	0	0	0	0	0	0	1	0
10003514	00091793	användare (n=721)	928	69	201304290926	2	1971	3	3	59021	2	1	14	1	1		1	1	1	0	0	0	1	0	0	0	0	0	0	0	0	0	0	1	0	1	1	0	0	0	0	0	0	0	0	0	0	1	0
10003517	00004350	användare (n=721)	1915	71	201304252008	2	1980	2	1	12931	4	2	13	1	1		1	1	0	1	0	1	1	0	1	1	1	1	0	0	0	0	1	1	0	1	0	0	1	0	0	0	0	0	0	1	0	1	0
10003518	00005863	användare (n=721)	911	71	201304261630	2	1978	1	3	79493	4	4	9	1	1		1	1	1	0	1	1	1	0	0	1	1	0	0	0	0	0	0	1	0	1	1	0	0	0	0	1	0	0	0	1	0	1	0
10003519	00091579	användare (n=721)	1210	77	201304261629	2	1984	1	2	74740	2	4	14	3	1		0	0	0	0	0	0	1	0	0	1	0	0	0	0	0	0	0	0	0	0	0	0	0	0	0	0	0	0	0	0	0	1	0
10003522	00091179	användare (n=721)	871	72	201305061818	2	1964	10	2	65464	2	4	7	1	1		1	1	1	0	0	1	1	0	0	0	0	0	0	0	0	0	0	1	0	1	1	0	0	0	0	0	0	0	0	1	0	1	0
10003527	00005669	ej användare (n=280)	983	71	201305061815	2	1969	2	1	14172	2	1	13	1	3	3	0	1	0	0	0	0	1	0	0	0	0	0	0	0	0	0	0	0	0	1	0	0	0	0	0	0	0	0	0	0	0	1	0
10003538	00005788	användare (n=721)	1213	70	201305061818	2	1984	2	1	11217	4	2	6	1	1		1	1	1	0	0	0	1	0	0	1	0	1	0	0	0	0	0	1	0	1	1	0	0	0	0	0	0	0	0	0	0	1	0
10003555	00091582	användare (n=721)	1263	74	201304242029	2	1971	2	3	81962	4	1	13	1	1		1	1	0	0	0	1	1	0	0	1	0	0	0	0	0	0	0	1	0	1	0	0	0	0	0	0	0	0	0	1	0	1	0
10003561	00091582	ej användare (n=280)	1327	79	201305021740	2	1990	9	1	42146	4	1	14	4	2	13	1	1	1	0	0	1	1	0	0	1	0	0	0	0	0	0	0	1	0	1	1	0	0	0	0	0	0	0	0	1	0	1	0
10003564	00091155	användare (n=721)	761	59	201305061814	2	1994	5	2	70221	1	5	14	2	1		1	1	0	1	0	0	1	1	1	1	0	0	0	0	0	0	0	1	0	1	0	0	1	0	0	0	0	0	0	0	0	1	0
10003571	00091191	användare (n=721)	1166	74	201305061811	2	1992	1	2	26732	2	5	14	1	1		1	1	0	0	0	0	1	0	0	1	1	0	0	0	0	0	0	1	0	1	0	0	0	0	0	0	0	0	0	0	0	1	0
10003573	00091577	ej användare (n=280)	666	69	201305061817	2	1967	2	2	22456	4	3	11	1	3	1	1	1	0	0	0	1	1	0	0	0	0	0	0	0	0	0	0	1	0	1	0	0	0	0	0	0	0	0	0	1	0	1	0
10003579	00005398	användare (n=721)	811	73	201305061813	2	1980	1	1	41607	4	1	14	4	1		1	0	0	1	0	0	1	0	0	1	1	0	0	0	0	0	0	1	1	0	0	0	0	0	1	0	0	0	0	0	0	0	0
10003584	00005692	användare (n=721)	740	69	201305061813	2	1978	2	1	18741	4	1	13	1	1		1	1	0	0	0	0	1	0	0	1	1	0	0	0	0	0	0	1	0	1	0	0	0	0	0	0	0	0	0	0	0	1	0
10003588	00091579	användare (n=721)	802	71	201304242031	2	1993	5	2	78441	2	2	2	2	1		1	1	0	0	0	1	1	0	0	1	0	0	0	0	0	0	0	1	0	1	0	0	0	0	0	0	0	0	0	1	0	1	0
10003594	00005244	användare (n=721)	1514	73	201304252007	2	1985	1	1	41765	4	1	13	1	1		1	1	1	1	1	0	1	0	1	1	1	0	0	0	0	0	0	1	0	1	1	0	1	0	0	1	0	0	1	0	0	1	0
10003596	00004961	användare (n=721)	1001	72	201304291822	2	1984	1	3	44135	4	4	1	4	1		0	0	0	0	0	0	1	1	1	1	0	0	1	0	0	0	0	0	0	0	0	0	0	0	0	0	0	0	0	0	0	1	0
10003600	00004367	användare (n=721)	689	61	201304242032	2	1993	1	1	16752	4	5	14	1	1		0	1	0	0	0	0	1	1	1	1	0	0	0	0	0	0	0	0	0	1	0	0	0	0	0	0	0	0	0	0	0	1	0
10003603	00091786	användare (n=721)	1193	70	201305031509	2	1993	10	2	74794	2	5	14	1	1		0	0	0	0	0	1	1	0	0	0	0	0	0	0	0	0	0	0	0	0	0	0	0	0	0	0	0	0	0	1	0	1	0
10003617	00005516	användare (n=721)	736	60	201305061810	2	1988	5	2	83172	2	2	6	1	1		1	0	0	0	1	1	0	0	0	1	1	0	0	0	0	0	0	1	0	0	0	0	0	0	0	1	0	0	0	1	0	0	0
10003623	00091223	användare (n=721)	1420	73	201305071646	2	1979	2	2	59146	4	1	13	4	1		1	1	0	1	1	1	1	0	1	1	1	0	0	0	0	0	0	1	0	1	0	0	1	0	0	1	0	0	0	1	0	1	0
10003630	00091582	användare (n=721)	894	74	201304291823	2	1970	2	3	74394	4	1	13	1	1		1	1	0	1	0	0	1	0	0	1	0	0	0	0	0	0	0	1	0	1	0	0	1	0	0	0	0	0	0	0	0	1	0
10003632	00091184	ej användare (n=280)	1093	58	201304242041	2	1986	1	1	9999	4	4	8	1	3	10	1	1	0	0	0	0	1	0	0	1	0	0	0	0	0	0	0	1	0	1	0	0	0	0	0	0	0	0	0	0	0	1	0
10003634	00004961	användare (n=721)	712	69	201304261631	2	1975	2	2	77135	4	1	10	1	1		1	1	1	1	1	1	1	1	0	1	1	0	0	0	0	0	0	1	0	1	1	0	1	0	0	1	0	0	0	1	0	1	0
10003636	00091786	användare (n=721)	971	70	201304242041	2	1988	5	2	72350	2	2	14	1	1		0	0	0	0	0	1	1	0	0	0	0	0	0	0	0	0	0	0	0	0	0	0	0	0	0	0	0	0	0	1	0	1	0
10003637	00005970	användare (n=721)	761	71	201304242036	2	1993	1	1	19335	2	5	14	4	1		1	0	0	0	0	1	1	0	0	1	0	0	0	0	0	0	0	1	0	0	0	0	0	0	0	0	0	0	0	1	0	1	0
10003638	00005399	ej användare (n=280)	724	68	201304242036	2	1967	2	3	52360	4	1	11	1	3	8	1	1	0	0	0	1	1	0	0	1	0	0	0	0	0	0	0	1	1	1	0	0	0	0	0	0	0	0	0	1	0	1	0
10003644	00091579	ej användare (n=280)	1100	61	201305071940	2	1993	5	2	39357	2	3	14	4	3	6	0	0	0	0	0	1	1	0	0	0	0	0	0	0	0	0	0	0	0	0	0	0	0	0	0	0	0	0	0	1	0	1	0
10003656	00091155	användare (n=721)	1434	76	201305061928	2	1972	2	2	26333	4	1	12	4	1		1	1	0	0	0	0	1	0	0	0	0	0	0	0	0	0	0	1	0	1	0	0	0	0	0	0	0	0	0	0	0	1	0
10003658	00091155	ej användare (n=280)	723	69	201305071915	2	1988	1	4	82065	2	1	11	1	3	2	0	0	1	0	0	1	1	0	0	1	0	0	0	0	0	0	0	0	0	0	1	0	0	0	0	0	0	0	0	1	0	1	0
10003660	00005692	ej användare (n=280)	567	58	201305061832	2	1996	5	3	94534	1	5	14	2	3	5	1	1	0	0	0	1	1	0	0	1	0	0	0	0	0	0	0	1	0	1	0	0	0	0	0	0	0	0	0	1	0	1	0
10003667	00091191	ej användare (n=280)	898	70	201305061833	2	1989	1	4	81139	2	2	10	1	2	12	0	0	1	0	0	1	1	1	1	1	0	0	0	0	0	0	0	0	0	0	1	0	0	0	0	0	0	0	0	1	0	1	0
10003669	00091155	användare (n=721)	942	69	201305071919	2	1992	5	1	18430	4	2	14	1	1		0	0	0	1	0	1	1	0	1	1	0	0	0	0	0	0	0	0	0	0	0	0	1	0	0	0	0	0	0	1	0	1	0
10003673	00091582	användare (n=721)	844	69	201304251643	2	1967	1	2	45994	2	1	12	1	1		0	1	0	0	0	1	1	0	0	1	0	0	0	0	0	0	0	0	0	1	0	0	0	0	0	0	0	0	0	1	0	1	0
10003676	00091184	användare (n=721)	989	69	201305021515	2	1975	9	2	30245	4	1	13	1	1		1	1	0	0	0	0	1	0	0	1	0	0	0	0	0	0	0	1	0	1	0	0	0	0	0	0	0	0	0	0	0	1	0
10003678	00005830	användare (n=721)	1272	74	201304251715	2	1979	1	2	64332	2	3	11	1	1		1	1	1	0	0	1	1	0	0	0	0	0	0	0	0	0	0	1	0	1	1	0	0	0	0	0	0	0	0	1	0	1	0
10003680	00005644	ej användare (n=280)	635	70	201304292057	2	1981	2	1	13738	4	2	13	2	3	2	0	1	0	0	0	0	1	0	0	0	1	0	0	0	0	0	0	0	0	1	0	0	0	0	0	0	0	0	0	0	0	1	0
10003682	00004563	användare (n=721)	847	73	201304242040	2	1967	1	2	26831	2	1	13	1	1		1	1	1	0	0	0	1	0	0	1	1	0	0	0	0	0	0	1	0	1	1	0	0	0	0	0	0	0	0	0	0	1	0
10003688	00005352	ej användare (n=280)	687	48	201304242042	2	1994	5	2	84040	1	5	14	1	3	6	0	0	0	0	0	0	1	0	0	1	0	0	0	0	0	0	0	0	0	0	0	0	0	0	0	0	0	0	0	0	0	1	0
10003691	00091579	användare (n=721)	1163	69	201304242046	2	1995	5	2	86592	2	2	14	1	1		1	1	0	1	0	0	1	0	0	1	0	0	0	0	0	0	0	1	0	1	0	0	1	0	0	0	0	0	0	0	0	0	1
10003694	00091197	användare (n=721)	1448	74	201304242046	2	1994	5	2	63507	1	5	11	1	1		0	1	1	1	0	0	1	0	0	0	0	0	0	0	0	0	0	0	0	1	1	0	1	0	0	0	0	0	0	0	0	1	0
10003695	00004544	användare (n=721)	767	60	201305061821	2	1993	1	2	34235	2	5	10	1	1		1	1	0	0	0	1	1	0	0	1	0	0	0	0	0	0	0	1	0	1	0	0	0	0	0	0	0	0	0	1	0	1	0
10003696	00091579	användare (n=721)	1055	76	201305061828	2	1994	5	1	14162	2	5	14	1	1		0	0	0	0	1	1	1	0	1	0	0	0	0	0	0	0	0	0	0	0	0	0	0	0	0	0	1	0	0	1	0	1	0
10003701	00091579	användare (n=721)	1118	78	201305071637	2	1978	1	2	94233	2	1	10	1	1		1	1	0	1	0	1	1	1	1	0	0	0	0	0	0	0	1	1	0	1	0	0	1	0	0	0	0	0	0	1	0	1	0
10003706	00091179	ej användare (n=280)	999	69	201305081533	2	1978	2	1	11425	4	1	13	1	3	2	0	0	1	0	0	1	1	0	0	1	0	0	0	0	0	0	0	0	0	0	1	0	0	0	0	0	0	0	0	1	0	1	0
10003710	00091225	ej användare (n=280)	1271	74	201305071714	2	1978	1	2	54231	1	1	10	4	3	3	0	0	0	0	0	0	0	0	0	0	0	0	0	0	0	0	1	0	0	0	0	0	0	0	0	0	0	0	0	0	0	0	0
10003713	00005516	användare (n=721)	1267	69	201305061829	2	1994	5	2	96132	1	5	8	1	1		0	0	0	0	0	0	1	0	0	0	0	0	0	0	0	0	0	0	0	0	0	0	0	0	0	0	0	0	0	0	0	1	0
10003715	00091223	användare (n=721)	1493	70	201305071816	2	1994	5	2	80645	1	5	14	1	1		0	1	0	1	0	1	1	0	0	1	0	0	0	0	0	0	0	0	0	1	0	0	1	0	0	0	0	0	0	1	0	1	0
10003718	00005585	ej användare (n=280)	1211	70	201304242044	2	1991	1	3	92073	2	5	14	1	2	7	0	0	0	0	0	1	1	0	0	1	0	0	1	0	0	0	0	0	0	0	0	0	0	0	0	0	0	0	0	1	0	1	0
10003723	00005644	ej användare (n=280)	790	81	201304242045	2	1982	3	1	19478	2	1	12	4	3	2	0	0	0	0	0	0	1	1	0	0	0	0	0	0	0	0	0	0	0	0	0	0	0	0	0	0	0	0	0	0	0	1	0
10003728	00091579	användare (n=721)	902	75	201304291641	2	1974	1	2	28433	2	3	7	4	1		0	0	1	0	0	0	1	0	0	0	1	0	0	0	0	1	0	0	0	0	1	0	0	0	0	0	0	0	0	0	0	1	0
10003737	00091577	användare (n=721)	953	71	201304242046	2	1990	1	2	97333	4	2	14	1	1		1	1	0	1	0	1	0	0	0	0	0	0	0	0	0	0	0	1	0	1	0	0	1	0	0	0	0	0	0	1	0	0	0
10003741	00091155	användare (n=721)	567	69	201305061856	2	1971	2	1	17739	4	1	13	1	1		1	1	0	0	0	0	1	0	0	1	0	0	0	0	0	0	0	1	0	1	0	0	0	0	0	0	0	0	0	0	0	1	0
10003744	00091179	användare (n=721)	772	71	201305061901	2	1979	2	1	13137	4	4	8	1	1		0	0	0	1	0	1	1	0	0	0	0	0	0	0	0	0	0	0	0	0	0	0	1	0	0	0	0	0	0	1	0	1	0
10003745	00091577	användare (n=721)	989	72	201305061942	2	1968	2	1	18434	2	3	9	2	1		1	1	1	0	0	1	1	0	0	0	0	0	0	0	0	0	0	1	0	1	1	0	0	0	0	0	0	0	0	1	0	1	0
10003754	00005669	användare (n=721)	992	74	201305061901	2	1993	7	3	46833	2	5	14	1	1		0	0	0	0	0	1	1	0	0	0	0	0	0	0	0	0	0	0	0	0	0	0	0	0	0	0	0	0	0	1	0	1	0
10003755	00005692	användare (n=721)	1348	71	201305061853	2	1992	9	3	13352	2	2	10	1	1		1	1	0	0	0	1	1	0	1	1	1	0	0	0	0	0	0	1	0	1	0	0	0	0	0	0	0	0	0	1	0	1	0
10003766	00091786	ej användare (n=280)	715	59	201304291905	2	1971	1	2	33233	2	1	12	3	3	4.7	1	1	0	0	0	1	1	0	0	0	0	0	0	0	0	0	0	1	0	1	0	0	0	0	0	0	0	0	0	1	0	1	0
10003767	00005399	användare (n=721)	915	69	201304242050	2	1986	1	3	29034	2	1	14	1	1		1	1	0	0	0	1	1	0	0	1	0	0	0	0	0	0	0	1	0	1	0	0	0	0	0	0	0	0	0	1	0	1	0
10003773	00005830	användare (n=721)	974	71	201304251739	2	1993	5	2	75331	2	4	1	1	1		1	1	0	0	1	0	1	0	0	1	1	0	0	0	0	0	0	1	0	1	0	0	0	0	0	0	1	0	0	0	0	1	0
10003776	00005466	användare (n=721)	688	72	201304242051	2	1989	10	2	66593	2	5	9	1	1		0	0	1	0	0	0	1	0	1	1	1	0	0	0	0	0	0	0	0	0	1	0	0	0	0	0	0	0	0	0	0	1	0
10003778	00005516	användare (n=721)	863	70	201305062028	2	1982	1	1	19253	2	4	9	3	1		1	1	0	1	0	1	1	0	1	1	1	0	0	0	0	0	0	1	0	1	0	0	1	0	0	0	0	0	0	1	0	1	0
10003781	00091582	användare (n=721)	847	71	201305071950	2	1987	1	1	16745	4	4	7	1	1		1	1	0	1	0	1	1	0	0	0	0	0	0	0	0	0	0	1	0	1	0	0	1	0	0	0	0	0	0	1	0	1	0
10003785	00005788	användare (n=721)	947	61	201305061839	2	1983	1	1	11220	4	4	10	1	1		1	1	0	1	0	1	1	0	0	1	0	0	0	0	0	0	0	1	0	1	0	0	1	0	0	0	0	0	0	1	0	1	0
10003789	00091191	användare (n=721)	866	72	201305061850	2	1967	1	1	43084	2	1	12	1	1		1	1	0	0	0	1	1	0	0	1	1	0	0	0	0	0	0	1	0	1	0	0	0	0	0	0	0	0	0	1	0	1	0
10003790	00005692	användare (n=721)	563	69	201305061843	2	1993	1	2	66535	2	5	14	1	1		1	1	0	0	0	0	1	0	0	0	0	0	0	0	0	0	0	1	0	1	0	0	0	0	0	0	0	0	0	0	0	1	0
10003791	00005669	användare (n=721)	909	70	201305061844	2	1991	5	3	43278	2	2	9	1	1		0	0	1	0	0	1	1	1	1	1	0	0	0	0	0	0	0	0	0	0	1	0	0	0	0	0	0	0	0	1	0	1	0
10003802	00004544	användare (n=721)	980	71	201305061856	2	1995	5	2	9999	1	5	14	1	1		1	1	0	0	0	1	1	0	1	1	0	0	0	0	0	0	0	1	0	1	0	0	0	0	0	0	0	0	0	1	0	1	0
10003806	00005970	användare (n=721)	817	72	201304242052	2	1967	2	2	58274	4	1	12	1	1		1	0	0	0	0	1	1	0	0	1	1	0	0	0	0	0	0	1	0	0	0	0	0	0	0	0	0	0	0	1	0	1	0
10003813	00005398	användare (n=721)	1150	69	201304251738	2	1974	1	3	34155	4	1	10	1	1		0	0	0	0	0	1	1	0	0	1	1	0	0	0	0	0	0	0	0	0	0	0	0	0	0	0	0	0	0	1	0	1	0
10003815	00004176	användare (n=721)	952	72	201304242055	2	1993	1	2	90742	2	4	6	1	1		0	0	0	0	0	0	1	0	0	1	1	0	1	0	0	0	0	0	0	0	0	0	0	0	0	0	0	0	0	0	0	1	0
10003821	00004563	användare (n=721)	776	74	201304251745	2	1975	1	2	67392	2	1	11	2	1		1	1	0	0	0	0	1	0	0	1	1	0	0	0	0	0	0	1	0	1	0	0	0	0	0	0	0	0	0	0	0	1	0
10003831	00005398	användare (n=721)	803	72	201305061908	2	1985	2	3	29794	4	4	9	2	1		0	0	1	0	0	1	1	0	1	1	0	0	0	0	0	0	0	0	0	0	1	0	0	0	0	0	0	0	0	1	0	1	0
10003835	00091155	användare (n=721)	519	61	201305061907	2	1991	1	3	39593	2	2	14	1	1		1	1	0	0	0	1	1	0	0	1	1	0	0	0	0	0	0	1	0	1	0	0	0	0	0	0	0	0	0	1	0	1	0
10003837	00091577	användare (n=721)	762	70	201305061907	2	1988	1	2	56832	4	2	14	4	1		0	0	0	0	0	1	1	0	0	0	0	0	0	0	0	0	0	0	0	0	0	0	0	0	0	0	0	0	0	1	0	1	0
10003851	00091582	användare (n=721)	1329	78	201305051529	2	1983	5	2	78562	4	1	10	2	1		0	1	1	1	0	1	1	0	0	1	0	1	0	0	1	0	0	0	0	1	1	0	1	0	0	0	0	0	0	1	0	1	0
10003852	00091577	ej användare (n=280)	755	74	201304291829	2	1969	1	2	6692	4	1	11	4	3	3	1	1	1	0	0	1	1	0	0	0	0	0	0	0	0	0	0	1	0	1	1	0	0	0	0	0	0	0	0	1	0	1	0
10003856	00004350	ej användare (n=280)	1009	68	201304251749	2	1969	2	3	23591	4	1	12	1	3	3	1	1	0	1	0	0	1	0	0	1	1	0	0	0	0	0	0	1	0	1	0	0	1	0	0	0	0	0	0	0	0	1	0
10003866	00005836	användare (n=721)	878	70	201304261636	2	1976	1	3	74194	2	1	12	1	1		0	1	1	0	0	1	1	0	0	1	0	0	0	0	0	0	0	0	0	1	1	0	0	0	0	0	0	0	0	1	0	1	0
10003883	00005678	användare (n=721)	892	64	201305061905	2	1975	2	3	66057	4	1	13	1	1		0	0	0	0	0	0	1	0	0	1	1	0	0	0	0	0	0	0	0	0	0	0	0	0	0	0	0	0	0	0	0	1	0
10003889	00005564	ej användare (n=280)	914	68	201304251755	2	1979	7	3	69191	2	1	2	1	2	13	1	1	1	0	0	1	1	1	0	1	0	0	0	0	0	0	0	1	0	1	1	0	0	0	0	0	0	0	0	1	0	1	0
10003891	00005644	användare (n=721)	948	70	201304291828	2	1979	5	1	41319	4	2	13	1	1		0	1	0	1	0	1	1	0	1	1	0	0	0	0	0	0	0	0	0	1	0	0	1	0	0	0	0	0	0	1	0	1	0
10003893	00091579	ej användare (n=280)	1135	59	201305062030	2	1990	10	2	46153	2	4	14	1	3	1	1	1	0	0	0	1	1	0	0	1	0	0	0	0	0	0	0	1	0	1	0	0	0	0	0	0	0	0	0	1	0	1	0
10003894	00005852	ej användare (n=280)	694	66	201304261636	2	1965	2	2	90750	4	1	13	4	3	3	1	1	1	1	1	1	1	1	1	1	1	0	0	0	0	0	0	1	0	1	1	0	1	0	0	1	0	0	0	1	0	1	0
10003900	00091867	användare (n=721)	912	70	201304261638	2	1984	1	1	17445	4	1	14	4	1		1	1	0	0	0	1	1	0	0	0	0	0	0	0	0	0	0	1	0	1	0	0	0	0	0	0	0	0	0	1	0	1	0
10003911	00091155	användare (n=721)	609	60	201305061918	2	1989	5	2	75424	2	2	5	1	1		1	1	0	0	0	0	1	1	1	1	0	0	0	0	0	0	0	1	0	1	0	0	0	0	0	0	0	0	0	0	0	1	0
10003912	00091577	användare (n=721)	1140	70	201305061920	2	1985	1	2	26633	4	2	9	1	1		1	1	1	0	0	0	1	0	0	0	0	0	0	0	0	0	0	1	0	1	1	0	0	0	0	0	0	0	0	0	0	1	0
10003915	00005779	användare (n=721)	881	73	201305061921	2	1969	2	2	22736	4	1	13	1	1		1	1	0	1	0	1	1	0	0	1	1	0	0	0	1	0	0	1	0	1	0	0	1	0	0	0	0	0	0	1	0	1	0
10003921	00005092	ej användare (n=280)	1065	70	201305061922	2	1986	9	2	35249	4	1	14	1	3	2	1	1	1	0	1	1	1	1	0	1	0	0	0	0	0	0	0	1	0	1	1	0	0	0	0	1	0	0	0	1	0	1	0
10003934	00091582	ej användare (n=280)	905	68	201305022004	2	1983	9	3	47297	4	1	14	2	3	2	1	1	0	0	0	1	1	0	0	1	0	0	0	0	0	0	0	1	0	1	0	0	0	0	0	0	0	0	0	1	0	1	0
10003936	00091179	användare (n=721)	923	70	201304252015	2	1971	2	2	64436	4	1	13	1	1		1	1	0	1	0	1	1	0	0	0	0	0	0	0	0	0	0	1	0	1	0	0	1	0	0	0	0	0	0	1	0	1	0
10003937	00091234	användare (n=721)	989	72	201305051532	2	1989	10	2	28537	2	2	9	1	1		1	1	1	0	0	1	1	0	0	0	0	0	0	0	0	0	0	1	0	1	1	0	0	0	0	0	0	0	0	1	0	1	0
10003944	00091155	ej användare (n=280)	827	70	201305031848	2	1987	3	2	54631	2	2	12	1	3	2	0	0	0	0	0	1	1	0	0	1	0	0	0	0	0	0	0	0	0	0	0	0	0	0	0	0	0	0	0	1	0	1	0
10003946	00091191	användare (n=721)	728	71	201305051533	2	1983	9	2	26777	4	1	9	1	1		1	1	1	1	0	0	1	0	0	1	1	0	0	0	1	0	0	1	0	1	1	0	1	0	0	0	0	0	0	0	0	1	0
10003951	00091191	ej användare (n=280)	911	68	201305021635	2	1966	2	2	72351	4	1	4	1	3	9	1	1	0	0	0	0	1	0	0	1	0	0	0	0	0	0	0	1	0	1	0	0	0	0	0	0	0	0	0	0	0	1	0
10003963	00005788	ej användare (n=280)	945	73	201305061914	2	1987	10	1	41455	2	2	14	1	3	3	1	1	0	0	0	1	1	0	0	1	1	0	0	0	0	0	0	1	0	1	0	0	0	0	0	0	0	0	0	1	0	1	0
10003967	00091579	användare (n=721)	1334	72	201305061915	2	1984	2	2	44340	4	2	13	1	1		1	1	0	1	0	1	1	0	0	1	1	1	0	0	0	0	0	1	0	1	0	0	1	0	0	0	0	0	0	1	0	1	0
10003972	00005692	ej användare (n=280)	576	49	201305061917	2	1990	1	1	14150	2	4	10	2	3	1	1	1	0	0	0	1	1	0	0	1	0	0	0	0	0	0	0	1	0	1	0	0	0	0	0	0	0	0	0	1	0	1	0
10003975	00091155	ej användare (n=280)	507	49	201305031756	2	1997	5	2	82441	1	5	14	1	3	11	0	0	0	0	0	0	1	0	0	1	0	0	0	0	0	0	0	0	0	0	0	0	0	0	0	0	0	0	0	0	0	1	0
10003978	00005398	ej användare (n=280)	649	59	201304252018	2	1993	1	3	43895	2	5	14	1	3	1	0	0	0	0	0	1	1	0	0	1	0	0	0	0	0	0	0	0	0	0	0	0	0	0	0	0	0	0	0	1	0	1	0
10003987	00004563	ej användare (n=280)	854	69	201304252019	2	1994	5	1	9999	1	5	14	2	3	13	0	0	0	1	0	1	1	0	1	0	0	0	0	0	0	0	0	0	0	0	0	0	1	0	0	0	0	0	0	1	0	1	0
[truncated: 310 more columns]

## Sheet: Koder
BAKGRUNDSVARIABLER
S1	Markera kön på personen du intervjuar
	1	Man avsluta
	2	Kvinna
S2	Vilket år är Du född?
S3	Vad har du för sysselsättning? Är du arbetare, tjänsteman, egen företagare, hemarbetande eller vad?
	1	Arbetare
	2	Tjänsteman
	3	Egen företagare
	5	Studerande
	7	Sjukskriven
	9	Annat
	10	Arbetslös
	11	Ej svar, tveksam, vet ej
S4	Vilken typ av bostadsort bor du i? Läs upp alternativ
	1	Stockholm, Göteborg eller Malmö
	2	På en ort med mer än 3000 invånare
	3	På en ort med mindre än 3000 invånare
	4	Ingen uppgift
S5	Vilket postnummer är det till er bostad?
S6	Vilken är din högst genomförda utbildning? Läs upp alternativ
	1	Grundskola (folk-, enhets-, real-, fack-, flick-, yrkes-,skola)
	2	Gymnasienivå (genomförd utbildning)
	3	Folkhögskola
	4	Högskolenivå, universitet
	5	Kan ej säga, ej svar
S7	Vilken familjesituation beskriver dig bäst? Läs upp alternativ
	1	Gift/sambo med barn
	2	Gift/sambo utan barn
	3	Ensamstående med barn
	4	Ensamstående utan barn
	5	Bor hemma hos föräldrarna
	6	Annat, vad:______________________
S8	Hur stor är för närvarande den sammanlagda inkomsten före skatt i HELA HUSHÅLLET? Räkna ihop inkomsterna för alla: Make/maka, hemmavarande barn och också din egen inkomst, barnbidrag, bostadsbidrag, pensioner, studiebidrag och allt annat. Du kan ange inkomsten på det sätt som är lättast för Dig, antingen per år, per månad eller per vecka.
	1	Upp till 59.999 /år
	2	60.000 - 89.999 /år
	4	90.000 - 119.999 /år
	5	120.000 - 149.999 /år
	6	150.000 - 174.999 /år
	7	175.000 - 249.999 /år
	8	250.000 - 299.999 /år
	9	300.000 - 399.999 /år
	10	400.000 - 499.999 /år
	11	500.000 - 599.999 /år
	12	600.000 - 699.999 /år
	13	700.000 - /år
	14	Kan inte säga / ej svar
S9/10	Är du född i Sverige eller utomlands?
	1	Född i Sverige. Bägge föräldrar födda i Sverige
	2	Född i Sverige. En förälder född i Sverige, en förälder född utomlands.
	3	Född i Sverige. Bägge föräldrar födda utomlands.
	4	Född utomlands
FRÅGOR
1. Har du under de senaste 12 månaderna använt dig av något preventivmedel eller annan preventivmetod? Med preventivmetod menar vi: p-piller, spiral, säkra perioder, avbrutet samlag, kondom, sterilisering etc. Spontant, enkelval
	1	Ja – fråga 3a
	2	Ja, men har slutat under de senaste 12 månaderna – fråga 2
	3	Nej – fråga 2
BAS: nej och ja, men slutat under de senaste 12 månaderna fråga 1
2. Nej (fråga 1) - Vad är anledningen till att du inte använt något preventivmedel eller annan preventivmetod de senaste 12 månaderna
Ja, men slutat (fråga 1) - Vad är anledningen till att du slutat använda något preventivmedel? Spontant, flerval
	1	not sexually active
	2	wish to get pregnant/became pregnant/got a child during the period
	3	infertile/cannot get a child/sterilised
	4	don't want to use contraceptives/hormones/fear for hormones
	5	no need - unspecified
	6	has seldom sex
	7	side-effects
	8	the partner cannot get children/sterilised
	9	due to menopause
	10	lives in a homosexual relationshop
	11	haven't come off/laziness
	12	no method works/which I can use
	13	annat
	14	don´t know/ no answer
BAS: samtliga
3a. Vilka preventivmedel känner du till? Spontan, flerval - Metod
	p-piller
	kopparspiral
	kondom
	hormonspiral
	p-stav/ hormonstav
	p-spruta
	pessar
	minipiller
	p-ring
	p-plåster
	p-piller utan östrogen
	avbrutet samlag
	spiral ospec
	säkra perioder/ kalendermetoden
	sterilisering
	akut p-piller
	annat
3a. Vilka preventivmedel känner du till? Spontan, flerval. Varumärken
	Q3a_1	Hormonspiral
	Q3a_2	Mirena
	Q3a_3	Kopparspiral
	Q3a_4	P-spruta
	Q3a_5	Depo-Provera
	Q3a_6	Minipiller
	Q3a_7	Mini-Pe
	Q3a_8	Exlutena
	Q3a_9	P-piller utan östrogen
	Q3a_10	Cerazette
	Q3a_11	Desogestrel
	Q3a_12	Gestrina
	Q3a_13	P-stav/hormonstav
	Q3a_14	Implanon/Nexplanon
	Q3a_15	P-piller
	Q3a_16	Abelonelle
	Q3a_17	Cilest
	Q3a_18	Desolett
	Q3a_19	Mercilon
	Q3a_20	Orhtonett
	Q3a_21	Prionelle
	Q3a_22	Qlaira
	Q3a_23	Restovar
	Q3a_24	Trinordiol
	Q3a_25	Trinoetta
	Q3a_26	Trinovum
	Q3a_27	Triregol
	Q3a_28	Yasmin
	Q3a_29	Yasminelle
	Q3a_30	Yaz
	Q3a_31	Zoely
	Q3a_32	P-plåster
	Q3a_33	Evra
	Q3a_34	P-ring
	Q3a_35	NuvaRing
	Q3a_36	Kondom
	Q3a_37	Pessar
	Q3a_38	Annat, nämligen:___________________________
	0	Nej
	1	Ja
BAS: samtliga
3b. Känner du till något av följande preventivmedel……Läs upp alternativ
	Q3b_1	Hormonspiral (visa inte om känner till hormonspiral/Mirena enligt 3a)
	Q3b_2	P-spruta (visa inte om känner till p-spruta/Depo-Provera enligt 3a)
	Q3b_3	Minipiller (visa inte om känner till minipiller/Exlutena/Mini-Pe enligt 3a)
	Q3b_4	P-stav/hormonstav (visa inte om känner till P-stav/hormonstav/Implanon/Nexplanon i 3a)
	Q3b_5	P-piller (visa alltid)
	Q3b_6	Cerazette (visa alltid)
	Q3b_7	Neovletta (visa alltid)
	Q3b_8	Cilest (visa alltid)
	Q3b_9	Desolett (visa alltid)
	Q3b_10	Mercilon (visa alltid)
	Q3b_11	Qlaira (visa alltid)
	Q3b_12	Yasmin (visa alltid)
	Q3b_13	Yasminelle (visa alltid)
	Q3b_14	Yaz (visa alltid)
	Q3b_15	Zoely (visa alltid)
	Q3b_16	P-ring (NuvaRing) (visa inte om känner till enligt 3a)
	0	Nej
	1	Ja
BAS: ja fråga 1
3c. Vilka av följande preventivmetoder har du/din partner använt under de senaste 12 månaderna? Med preventivmetod menar vi: p-piller, spiral, säkra perioder, avbrutet samlag, kondom, sterilisering etc.
Läs upp alternativ, markera för alla svarsalternativ om de använts de senaste 12 månaderna, och för vissa metoder – om ej använt – känner man till dem (se vilka nedan)
	Har använts
	Q3c_1	Hormonspiral (Mirena)
	Q3c_2	Kopparspiral
	Q3c_3	P-spruta (Depo-Provera)
	Q3c_4	Minipiller, (Mini-Pe & Exlutena)
	Q3c_5	P-piller utan östrogen (Cerazette, Desogestrel, Gestrina)
	Q3c_6	P-stav/hormonstav (Implanon/Nexplanon)
	Q3c_7	P-piller, (Abelonelle, Cilest, Desolett, Mercilon, Orhtonett, Prionelle, Qlaira, Restovar, Trinordiol,Trinoetta, Trinovum, Triregol, Yasmin, Yasminelle, Yaz, Zoely)
	Q3c_8	P-plåster (Evra)
	Q3c_9	Kondom
	Q3c_10	Kondom + annan metod
	Q3c_11	P-ring (NuvaRing)
	Q3c_12	Avbrutet samlag
	Q3c_13	Kalendermetoden/säkra perioder
	Q3c_14	Akut p-piller vid behov (EllaOne, NorLevo, Postinor)
	Q3c_15	sterilisering
	0	Nej
	1	Ja
3c	Känner till
	Q3c2_1	P-piller utan östrogen (Cerazette, Desogestrel, Gestrina)
	Q3c2_2	P-plåster (Evra)
	Q3c2_3	Kondom
	Q3c2_4	Avbrutet samlag
	Q3c2_5	Kalendermetoden/säkra perioder
	Q3c2_6	Akut p-piller vid behov (EllaOne, NorLevo, Postinor)
	0	Nej
	1	Ja
BAS: samtliga
4. Vad är särskilt viktigt för dig i val av preventivmetod? Med preventivmetod menar vi: p-piller, spiral, säkra perioder, avbrutet samlag, kondom, sterilisering etc.
Spontant, flerval
	Q4_1	Effektivt/säkert – att inte bli gravid
	Q4_2	Vill inte behöva tänka på preventivmedel vid sex/möjliggör spontant och ostört sex
	Q4_3	Skydd mot infektioner
	Q4_4	Medel som verkar länge så att jag inte måste tänka på det hela tiden
	Q4_5	Att jag inte vill ta hormoner
	Q4_6	Få biverkningar
	Q4_7	Att inte ha något i kroppen
	Q4_8	Pris
	Q4_11	Att inte gå upp i vikt
	Q4 13	påverkar mens
	Q4 14	enkelt
	Q4_12	Annat:____________________________
	Q4_15	vet ej / ej svar
BAS: de som använder någon preventivmetod idag enligt fråga 1
5. Hur effektiva/säkra bedömer du att de preventivmetoder du använt under de senaste 12 månaderna är? Ge ditt svar på en fyrgradig skala - mycket hög, hög, medel, låg. Läs endast alternativ för de metoder som kvinnan/tjejen använt i fråga 3c
	Q5_1	Hormonspiral (Mirena)
	Q5_2	Kopparspiral
	Q5_3	P-spruta (Depo-Provera)
	Q5_4	Minipiller, (Mini-Pe & Exlutena)
	Q5_5	P-piller utan östrogen (Cerazette, Desogestrel, Gestrina)
	Q5_6	P-stav/hormonstav (Implanon/Nexplanon)
	Q5_7	P-piller, (Abelonelle, Cilest, Desolett, Mercilon, Orhtonett, Prionelle, Qlaira, Restovar, Trinordiol,Trinoetta, Trinovum, Triregol, Yasmin, Yasminelle, Yaz, Zoely)
	Q5_8	P-plåster (Evra)
	Q5_9	Kondom
	Q5_10	Kondom + annan metod
	Q5_11	P-ring
	Q5_12	Avbrutet samlag
	Q5_13	Kalendermetoden/säkra perioder
	Q5_14	Akut p-piller vid behov (EllaOne, NorLevo, Postinor)
	Q5_15	Annan metod enligt fråga 3c
	1	Mkt hög
	2	Hög
	3	Medel
	4	Låg
	5	Vet ej
BAS: samtliga
6. Vilka av följande preventivmetoder kan du tillräckligt mycket om för att kunna berätta om effekt, för- och nackdelar samt biverkningar? Ge ditt svar på följande skala - mycket väl, på ett ungefär, inte alls . Läs upp alternativ
	Q6_1	Hormonspiral (Mirena)
	Q6_2	Kopparspiral
	Q6_3	P-spruta (Depo-Provera)
	Q6_4	Minipiller, (Mini-Pe & Exlutena)
	Q6_5	P-piller utan östrogen (Cerazette, Desogestrel, Gestrina)
	Q6_6	P-stav/hormonstav (Implanon/Nexplanon)
	Q6_7	P-piller, (Abelonelle, Cilest, Desolett, Mercilon, Orhtonett, Prionelle, Qlaira, Restovar, Trinordiol,Trinoetta, Trinovum, Triregol, Yasmin, Yasminelle, Yaz, Zoely)
	Q6_8	P-plåster (Evra)
	Q6_9	Kondom
	Q6_10	Avbrutet samlag
	Q6_11	Kalendermetoden/säkra perioder
	Q6_12	Akut p-piller vid behov (EllaOne, NorLevo, Postinor)
	Q6_13	Pessar
	Q6_14	Manlig sterilisering
	Q6_15	Kvinnlig sterilisering
	Q6_16	P-ring
	Q6_17	P-dator
	Q6_18	Självobservation/Billingsmetoden/temperatur mätare
	Q6_19	FemCap
	1	Mkt väl
	2	Ungefär
	3	Inte alls
BAS: de som använder preventivmedel idag enligt fråga 1
7. Om alla preventivmedel kostade lika mycket, skulle du då välja en annan metod än den du använder idag? Spontan, enkelval
	1	Ja
	2	Nej – gå till fråga 9
BAS: ja fråga 7
8. Och vilken preventivmetod skulle du välja? Med preventivmetod menar vi: p-piller, spiral, säkra perioder, avbrutet samlag, kondom, sterilisering etc.
Spontant, enkelval
	1	Hormonspiral (Mirena)
	2	Kopparspiral
	3	P-spruta (Depo-Provera)
	4	Minipiller, (Mini-Pe & Exlutena)
	5	P-piller utan östrogen (Cerazette, Desogestrel, Gestrina)
	6	P-stav/hormonstav (Implanon/Nexplanon)
	7	P-piller, (Abelonelle, Cilest, Desolett, Mercilon, Orhtonett, Prionelle, Qlaira, Restovar, Trinordiol, Trinoetta, Trinovum, Triregol, Yasmin, Yasminelle, Yaz, Zoely)
	8	P-plåster (Evra)
	9	Kondom
	13	Akut p-piller vid behov (EllaOne, NorLevo, Postinor)
	15	Kvinnlig sterilisering
	16	P-ring
	17	P-dator
	20	FemCap
	21	inget / vet ej
	22	manlig sterilisering
	23	alternativ utan biverkningar
BAS: samtliga
9. Om du någon gång har tagit p-piller, har några av följande problem eller händelser uppstått?
	1	Har någon gång tagit p-piller
	2	Har aldrig tagit p-piller – gå till fråga 11
9b. Välj något av följande svarsalternativ för respektive problem eller händelse – Ja, ofta, Ja, ibland, Ja, sällan, Nej. Läs upp alternativ
	Q9B_1	Glömt ta ett eller flera piller
	Q9B_2	Försämrad effekt efter diarré/kräkningar
	Q9B_3	Glömt att förnya receptet/hämta ut
	Q9B_4	Det fanns inte tillgängligt på apoteket
	Q9B_5	Fick inte tid hos min gynekolog/barnm.
	Q9B_6	Hade inte råd att hämta ut mitt p-piller
	Q9B_7	Påverkan av andra mediciner
	Q9B_8	Börjat på nästa karta för sent
	Q9B_9	Biverkningar
	1	Ja, ofta
	2	Ja, ibland
	3	Ja, sällan
	4	Nej
	5	Vet ej
10. Har du upplevt några andra problem?
	1	Ja, nämligen:_______________________________________
	2	Nej
BAS: samtliga
10. Har du upplevt några andra problem? Om ja:
1	psychological problems, for example depression, mood swings
2	weight gain
3	side-effects, other
4	breakthrough bleedings/more bleeding when menstruation
5	acne/skin reactions
6	lost my sexual desire
7	headache,migraine
8	nausea
9	got pregnant
10	menstruation didn't turn up
11	tiredness
12	dryness in genitals
13	got thrombosis
14	high bloodpressure
15	other
11. Om du någon gång har avsett att använda eller använt kondom, uppstod då några av följande problem eller händelser?
	1	Har någon gång använt kondom
	2	Har aldrig använt kondom – gå till fråga 13
11b. Välj något av följande svarsalternativ för respektive problem eller händelse – Ja, ofta, Ja, ibland, Ja, sällan, Nej. Läs upp alternativ
	Q11B_1	Kondomen sprack
	Q11B_2	Kondomen gled av
	Q11B_3	Besvär med att trä på
	Q11B_4	Förlorade erektionen under påträdningen
	Q11B_5	Kondomen var för torr
	Q11B_6	Kondomen var för liten
	Q11B_7	Kondomen användes inte i tid/sattes inte på innan första penetrationen
	Q11B_8	Allergisk reaktion
	Q11B_9	Blev gravid
	1	Ja, ofta
	2	Ja, ibland
	3	Ja, sällan
	4	Nej
	5	Vet ej
12. Har du upplevt några andra problem?
	1	Ja, nämligen:_______________________________________
	2	Nej
BAS: samtliga
12. Har du upplevt några andra problem? Om ja:
1	sexually unturning process
2	dryness at intercourse/irritated mucous membrane
3	experienced less pleasure
4	complicated process
5	bad design: package difficult to open/unpleasant smell
6	didn't have access to condom when I needed it
7	too expensive
8	other
13. Vissa hormonella preventivmedel kan innebära att menstruationen uteblir så länge metoden används. Det påverkar inte kroppen negativt i medicinskt hänseende. Skulle du tycka att det var bra att vara utan mens en längre tid? Spontant, enkelval
	1	Ja
	2	Nej
	3	Vet ej
BAS: samtliga
14. Om du någon gång har använt p-piller, p-ring eller p-plåster, har du använt den här typen av preventivmetoden i flera månader i följd utan uppehåll så att du inte haft någon menstruationsblödning? T ex ätit ihop kartor, satt in ringen eller satt på plåstret utan uppehåll. Läs upp alternativen
	1	Nej/har aldrig tagit p-piller eller använt p-ring eller p-plåster
	2	Nej, har aldrig gjort det
	3	Har gjort det en gång
	4	Har gjort det ibland (vid behov förtydliga - t.ex. när jag åkt på semester)	yes, 10 times oer more/regularly
	5	Har gjort/gör det regelbundet (vid behov förtydliga - t.ex. mens var tredje månad istället för varje)	yes, 5-9 times
			yes, 3-4 times
BAS: samtliga			yes, twice
			yes, once
15. Kvinnor kan ta ett så kallat ”dagen-efter-piller eller även kallat akut p-piller” om man haft samlag utan effektiv preventivmetod. På så vis kan en oönskad graviditet ofta förhindras. Har du någon gång använt ”dagen-efter-piller/akut p-piller”? Spontan, enkelval			no
	1	Nej	no, I don't know this method
	2	Nej, känner inte till denna metod
	3	Ja
15b.	Ja - Hur många gånger har du använt akut p-piller?
	1	Använder det regelbundet
	2	___ gånger
BAS: samtliga
15	sammanfattning 15, 15b
1	yes, 10 times oer more/regularly
2	yes, 5-9 times
3	yes, 3-4 times
4	yes, twice
5	yes, once
6	no
7	no, I don't know this method
16a. Har du någon gång blivit gravid utan att du planerat en graviditet vid just detta tillfälle? Spontan, enkelval
	1	Ja, en gång → 16b. Hur många gånger?_______________
	2	Nej - gå till fråga 20
BAS: Ja enligt fråga 16
17. Hur hanterade du din denna graviditet/dessa graviditeter? Spontan, enkelval
	Q17_1	Graviditet 1
	Q17_2	Graviditet 2
	Q17_3	Graviditet 3
	Q17_4	Graviditet 4
	Q17_5	Graviditet 5
	Q17_6	Graviditet 6
	1	Fullföljde graviditeten
	2	Avbröts/gjorde abort
	3	Fick missfall
	4	Fick utomkvedshavandeskap
	5	Vill ej svara
BAS: Ja enligt fråga 16. Fråga för alla oplanerade graviditeter
18. Använde du eller din partner någon preventivmetod i samband med den oplanerade graviditeten (om flera oplanerade: i samband med den första oplanerade, sedan den andra, sedan den tredje etc)? Med preventivmetod menar vi alla typer av metoder som p-piller, kondom, säkra perioder, avbrutet samlag etc. Spontant, enkelval
	Q18_1	Graviditet 1
	Q18_2	Graviditet 2
	Q18_3	Graviditet 3
	Q18_4	Graviditet 4
	Q18_5	Graviditet 5
	Q18_6	Graviditet 6
	1	Ja
	2	Nej
BAS: minst 1 ja enligt fråga 18
19. Vilken preventivmetod använde ni (om flera oplanerade: i samband med den första oplanerade, sedan den andra, sedan den tredje etc)?? Med preventivmetod menar vi alla typer av metoder som p-piller, kondom, säkra perioder, avbrutet samlag etc Spontant, läs ej upp, markera svar, flera svar möjliga
	Q19_1_1 - 1_21	Graviditet 1
	Q19_2_1 - 2_21	Graviditet 2
	Q19_3_1 - 3_21	Graviditet 3
	Q19_4_1 - 4_21	Graviditet 4
	Q19_5_1 - 5_21	Graviditet 5
	Q19_6_1 - 6_21	Graviditet 6
	0	Nej
	1	Ja
	Q19_1	Hormonspiral (Mirena)
	Q19_2	Kopparspiral
	Q19_3	P-spruta (Depo-Provera)
	Q19_4	Minipiller, (Mini-Pe & Exlutena)
	Q19_5	P-piller utan östrogen (Cerazette, Desogestrel, Gestrina)
	Q19_6	P-stav/hormonstav (Implanon/Nexplanon)
	Q19_7	P-piller, (Abelonelle, Cilest, Desolett, Mercilon, Orhtonett, Prionelle, Qlaira, Restovar, Trinordiol,Trinoetta, Trinovum, Triregol, Yasmin, Yasminelle, Yaz, Zoely)
	Q19_8	P-plåster (Evra)
	Q19_9	Kondom
	Q19_10	Kondom + annan metod
	Q19_11	Avbrutet samlag
	Q19_12	Kalendermetoden/säkra perioder
	Q19_13	Akut p-piller vid behov (EllaOne, NorLevo, Postinor)
	Q19_14	Pessar
	Q19_15	Kvinnlig sterilisering
	Q19_16	P-ring (NuvaRing)
	Q19_17	P-dator
	Q19_18	Pessar
	Q19_19	Billingmetoden
	Q19_20	FemCap
	Q19_21	Annan metod, nämligen______________________
BAS: samtliga
20. Vad skulle enligt dig vara viktigast för att minska antalet oplanerade graviditeter? Spontant, flerval
	Q20_1	Bättre upplysning i skolan
	Q20_2	Enklare tillgång till preventivmedel (t.ex. receptfria p-piller)
	Q20_3	Bättre information om effekt och användning
	Q20_4	Subventionerade/gratis preventivmedel
	Q20_5	Regelbundna informationskampanjer från hälsomyndigheter
	Q20_6	Gynekologer/barnmorskor bör ta sig mer tid till rådgivning
	Q20_7	Fler tider för rådgivning hos gynekolog/barnmorska
	Q20_8	Ökad tillgänglighet hos gynekolog/barnmorska
	Q20_9	Bättre öppettider hos gynekolog/barnmorska
	Q20_10	Fler mottagningar
	Q20_11	Mindre sex/avhållsamhet
	Q20_12	Vet ej
	Q20_13	Annat:_______________________
BAS: de som enligt fråga 2 ej använder preventivmedel – dock ej till de som svarat att de är infertila eller är i klimakteriet (svarsalternativ 3 & 5)
21. Vad skulle få dig att använda preventivmedel? Spontant, flerval
1	one partner/temporary sexual relationship/change of partner
2	desire not to get pregnant
3	less side-effects
4	to protect oneself against venereal diseases
5	effective but without hormones
6	effect on menstruation, for example less pain/bleedings
7	ecological
8	other
9	don't know/not important at the moment
10	nothing would motivate me to use contraceptives
BAS: samtliga
22. Känner du till några positiva hälsoeffekter av preventivmedel? Spontant, flerval
1	less bleeding
2	less menstrual pain
3	no need to worry about undesired pregnancy
4	less PMS problems
5	reduces risk for infection
6	less acne/skin problems
7	protection towards cancer
8	regular menstruation
9	reduces hormonal disorders/more steady mood
10	bigger breasts/weight gain
11	no menstruation
12	other
13	I'm not aware of any
